# Supplementary material for: Regulation of STIM1 and SOCE by the Ubiquitin-Proteasome System (UPS)
Source: PLoS One. 2010 Oct 18;5(10):e13465. doi: 10.1371/journal.pone.0013465 (PMC2956693; doi:10.1371/journal.pone.0013465)
Supplement: Table S2 — Top synaptic ubiquitinated proteins by ratio. (0.09 MB XLS) [file pone.0013465.s003.xls]

## Sheet: NON-NORMALIZED
Table S2. Synaptic Candidate Ubiquitnated Proteins (synCUPs)
	Protein ID	Classification	TG/non-Tg Spec Ratio (NO NORM)	Percent Coverage
1	Ubd	Other	101.375	65.25
2	Smad4	Transcription	82	24
3	Atn1	Other	59.1579	50.5
4	Pam	Metabolism	58.4	13.5
5	RIM-BP2	GTPases and regulators	55.685	27.2
6	Uba52	Other	55.6441	40.1091
7	Hivep2	Transcription	51	13
8	Cdkl5	Kinases/phosphatases and regulators	49	40
9	Tsc22d1	Unknown	48.5474	15.5
10	S27a	Translation	45.8382	31.3333
11	Lrch1	Unknown	41.16	32
12	Ogt	Other	40	25
13	Dmxl	GTPases and regulators	39.5266	20.8
14	Lta4h	Metabolism	39	44
15	Dlgap1	Scaffold	37.552	42.1111
16	Ptpn23	kinases/phosphatases and regulators	37.1299	16.4
17	Abat	Metabolism	36.0992	66.6667
18	Dpp9	Other	34.44	16
19	Nbea	Kinases/phosphatases and regulators	34.018	12.75
20	Syn	Membrane Trafficking	33.1241	34.8
21	Cycs	Mitochondria	32	50
22	Hip1r	Membrane Trafficking	31.5082	23
23	Hdac6	Transcription	31	15
24	Cbl	Other	30.9836	14.8571
25	Caskin1	Scaffold	30.4078	27.5
26	Cpeb	Translation	30.0775	17
27	Dhx15	Transcription	30	19
28	Gm879	Unknown	29.5789	51.5
29	Irs	Other	29.5663	24
30	Btbd11	Transcription	29.2609	31
31	Rpl27a	Translation	27.3772	31.5
32	L27a	Translation	27.3009	29.7143
33	Rab6IP4	GTPases and regulators	26.8889	10
34	Rab6IP8	GTPases and regulators	26.8889	10
35	Nfix	Transcription	26.7961	47.5
36	Actin	Cytoskeleton Actin	26.677	34.9012
37	Satb	Transcription	26.3934	19.3333
38	Tubulin	Cytoskeleton Other	25.8843	34.9239
39	Iqsec	Unknown	25.3778	39
40	Rab6ip2	GTPases and regulators	25.0668	9.88948
41	Tbrg4	Unknown	25.0417	29.5
42	Rab6IP7	GTPases and regulators	24.5188	11
43	Stim	Cell Adhesion	24.3779	28.0909
44	Wdr7	Unknown	24.3429	16.3333
45	Shank	Scaffold	24.1923	27.6923
46	Gad1	Metabolism	24.1818	20.5
47	Gm1052	Other	24	39
48	Ogdh	Mitochondria	23.599	42.9885
49	Atxn2l	Other	23.4715	40.6667
50	Cacnb	Receptors and channels	23.4234	29.3125
51	Tha1	Unknown	23.4091	38
52	Ncor2	Transcription	22.9655	11.5
53	Dlgap2	Scaffold	22.1203	48
54	Pak7	kinases/phosphatases and regulators	22	22
55	Aco2	Mitochondria	22	18
56	Tnks	Membrane Trafficking	22	13
57	Nell2	kinases/phosphatases and regulators	21.5	33
58	Dlgap4	Scaffold	20.8556	16
59	Abcb7	Mitochondria	20.7241	12.6
60	Grit	GTPases and regulators	20.7143	49
61	Rere	Transcription	20.617	17.8
62	Tcf4	Transcription	20.0526	29.25
63	Unknown	Unknown	20.0494	38.8367
64	Vps11	Membrane Trafficking	20	12
65	Pcx	Mitochondria	20	37
66	Chd2	Transcription	19.6056	13.5
67	Farp1	GTPases and regulators	19.1507	52.5
68	Mtap	Cytoskeleton Other	19.1312	17.6
69	Pafah1b	Cytoskeleton Other	19.1002	59.8333
70	Karp-1bp	Transcription	19.0804	22.5
71	Fah	Transcription	19	27
72	Gcat	Mitochondria	19	23
73	Ubap2	Other	19	14
74	Idh3	Mitochondria	18.9213	34.5
75	Gda	Other	18.1333	24
76	Sf	Transcription	18.0674	29.4286
77	Pkm2	Mitochondria	18	24
78	Dvl3	Kinases/phosphatases and regulators	18	23
79	Coq6	Mitochondria	18	21
80	Cntn1	Cell Adhesion	18	14
81	Atp2	Other	17.9792	12.4286
82	Cherp	Other	17.85	29
83	Rims	GTPases and regulators	17.7685	30.8824
84	Adam23	Cell Adhesion	17.4595	18.7778
85	Acot9	Mitochondria	17.2424	28.5
86	Centa1	GTPases and regulators	17.1818	23.3333
87	Sdf	Receptors and channels	17.0943	37.8
88	Brcc3	Other	17	28
89	Nckipsd	Cell Adhesion	17	24
90	Ampd2	Metabolism	17	20
91	Ptk10	Cytoskeleton Actin	17	12
92	Fodrin	Cytoskeleton Actin	16.9757	46.1429
93	Ankrin-Repeat Domain	Cytoskeleton Other	16.8182	60
94	Dld	Mitochondria	16.6452	18.5
95	Atxn2	Other	16.6421	29.6667
96	Synj1	Membrane Trafficking	16.5161	10
97	Slc25a12	Mitochondria	16.5147	32
98	Sickle tail-a	Other	16.4286	53
99	Bcl11a	Transcription	16.3529	20
100	Fox	Transcription	16.2857	13.6667
101	Arsb	Metabolism	16.1848	23
102	Alb1	Other	16	26
103	Frmd4a	Cytoskeleton Other	16	12
104	Cntnap1	Cell Adhesion	16	11
105	Atp1	Other	15.8363	25.875
106	Ppp1r10	kinases/phosphatases and regulators	15.8351	33
107	Gpi1	Metabolism	15.6868	39.5941
108	Arhgef7	GTPases and regulators	15.6614	51.8333
109	Catenins	Cell Adhesion	15.5789	12
110	Zfp	Unknown	15.4603	15.3333
111	ERC2	Scaffold	15.3517	56.6667
112	Bsn	Scaffold	15.2529	60.6667
113	Mdh2	Mitochondria	15.0714	42.5
114	Gap43	kinases/phosphatases and regulators	15	57
115	Nmnat3	Metabolism	15	48
116	Mrg1	Transcription	15	25.4
117	Elac2	Other	15	18.6667
118	Rasgrf2	GTPases and regulators	15	14
119	Bphl	Mitochondria	14.9091	28.3333
120	Ubap2l	Other	14.8704	29.5
121	Ankyrin	Cytoskeleton Other	14.7263	53.4545
122	Plp1	Other	14.5185	14
123	Ppm	kinases/phosphatases and regulators	14.4545	16.25
124	Ckb	Kinases/phosphatases and regulators	14.3485	37.4517
125	Adrbk1	Kinases/phosphatases and regulators	14.3022	23
126	Dlgh2	Scaffold	14.2174	20.1429
127	Ppp3cc	kinases/phosphatases and regulators	14.1538	19.6667
128	Snap25	Membrane Trafficking	14.0769	24
129	Basp1	Transcription	14	65
130	Tssc1	Unknown	14	31
131	Syt1	Membrane Trafficking	14	29
132	Fdxr	Mitochondria	14	19
133	Pitrm1	Unknown	14	16
134	Tnr	Cell Adhesion	14	14.5
135	Synpo	Cytoskeleton Actin	14	10
136	Vps29	Membrane Trafficking	14	44.5
137	Ptk9	Cytoskeleton Actin	13.7927	27.7322
138	Tufm	Translation	13.68	17.5
139	Vcpip1	Other	13.68	11
140	Nduf	Mitochondria	13.6062	45
141	Pib5pa	kinases/phosphatases and regulators	13.5652	16.5
142	Eif2c2	Other	13.52	20.5
143	Mcart1	Mitochondria	13.4545	30
144	Lrpap1	Other	13.4	47
145	SynGap	GTPases and regulators	13.1618	59.981
146	Axin1	Kinases/phosphatases and regulators	13	14.5
147	Sos1	GTPases and regulators	13	12
148	Amot	Membrane Trafficking	13	12
149	Slc12a5	Other	13	10
150	Sorbs1	Other	12.8936	15.5
151	Arpc1a	Cytoskeleton Actin	12.8571	21.2
152	Ap2a1	Membrane Trafficking	12.6897	10.625
153	Ablim1	Cytoskeleton Actin	12.6775	52.8462
154	Histone	Other	12.5754	30.5806
155	Mapt	Cytoskeleton Other	12.575	23
156	Atp6v1h	Other	12.5	30
157	D3Bwg0562e	Kinases/phosphatases and regulators	12.5	10
158	Mtap2	Cytoskeleton Other	12.5	25
159	Mtap3	Cytoskeleton Other	12.5	25
160	P140	Cell Adhesion	12.3111	16.25
161	Keratin	Cytoskeleton Other	12.2972	16.625
162	Slc25a3	Mitochondria	12.1951	26.5
163	Trio	kinases/phosphatases and regulators	12.0808	17.6
164	Cs	Mitochondria	12	31
165	Ptges2	Transcription	12	30
166	Cat	Metabolism	12	23
167	Dlgh4	Scaffold	12	15.6667
168	Cp	Other	12	11
169	Pitpnm2	Other	12	10.3333
170	Tceb3	Transcription	12	10
171	Brd	Transcription	11.9946	14.1429
172	Nlgn	Cell Adhesion	11.9567	28.8
173	Ncam1	Cell Adhesion	11.9375	18.6667
174	Spn	Other	11.9348	31.4444
175	Fbxo41	Other	11.8421	52
176	Clasp1	Cytoskeleton Other	11.5296	16.7037
177	Mpp3	Kinases/phosphatases and regulators	11.5238	14
178	App	Membrane Trafficking	11.3548	11
179	Hk1	Metabolism	11.2157	13
180	Gls	Mitochondria	11.125	20.5
181	Brsk1	Kinases/phosphatases and regulators	11.0643	30
182	Mpst	Other	11.0345	21
183	Bckdk	Mitochondria	11	26
184	Epb4.9	Cytoskeleton Actin	11	23.5
185	mt-Co2	Mitochondria	11	23
186	Sepp1	Other	11	22
187	Limk1	Kinases/phosphatases and regulators	11	17
188	Aass	Mitochondria	11	13
189	Letm1	Mitochondria	11	12
190	Trappc2	Membrane Trafficking	11	10
191	Pclo	Scaffold	10.859	15
192	Cryzl1	Mitochondria	10.7558	32.5
193	Pde	Other	10.6879	20.96
194	Etfdh	Mitochondria	10.6667	41
195	Ddx42	Transcription	10.5	36
196	Kalrn	GTPases and regulators	10.418	21.25
197	Camk2d	Kinases/phosphatases and regulators	10.405	59.5
198	Hspa	Other	10.2222	11.75
199	Bcas3	Unknown	10	15.5
200	Gm672	Unknown	10	13
201	Cacna2d1	Receptors and channels	9.92453	11.6667
202	Plekha5	Unknown	9.84	11
203	Mgll	Metabolism	9.83854	52.6667
204	Sox	Transcription	9.52941	20.5
205	Tle4	Transcription	9.52941	11.5
206	Aldoa	Mitochondria	9.52174	28
207	Mapk8ip3	Kinases/phosphatases and regulators	9.51871	26.7143
208	Got	Mitochondria	9.5	19
209	Homer1	Scaffold	9.5	25
210	Bmp2k	Cytoskeleton Actin	9.44	13.6667
211	Apba1	Membrane Trafficking	9.06545	36
212	Gpatc2	Unknown	9	21
213	Cnp1	Cytoskeleton Other	9	17.3333
214	Vps39	Membrane Trafficking	9	10
215	Hbb-b2	Other	9	84
216	Safb	Transcription	8.8971	29.8333
217	Cask	Scaffold	8.86061	29.5
218	Stk25	kinases/phosphatases and regulators	8.53333	14
219	Camk2g	Kinases/phosphatases and regulators	8.51128	57.2
220	Dlgap3	Scaffold	8.43678	62.9406
221	Hbb-y	Other	8.4	10
222	Yy1	Transcription	8.34667	41.75
223	Stx1a	Membrane Trafficking	8.14286	19
224	Ina	Cytoskeleton Other	8.14286	11.5
225	Actn1	Cytoskeleton Actin	8.14286	9.5
226	Meis1	Transcription	8	17.6667
227	Atpif1	Mitochondria	8	26
228	Dync	Motor Proteins	7.7907	18.2
229	Gm1840	Metabolism	7.66667	24
230	Pak1ip1	kinases/phosphatases and regulators	7.63333	30.5
231	Ctbp1	Transcription	7.6	37
232	Ube2n	Other	7.53846	37.5
233	Prpf	kinases/phosphatases and regulators	7.53846	10.5
234	Aldh18a1	Metabolism	7.5	17
235	Hbb-b1	Other	7.09599	67.25
236	Slc39a10	Other	7.04375	12.5
237	Hagh	Metabolism	7.03404	51
238	Vdac1	Receptors and channels	7	18.5
239	Trim35	Other	7	18
240	Tcf7l2	Transcription	7	18
241	Gnao1	GTPases and regulators	7	16
242	Add1	Cytoskeleton Actin	7	14
243	Ppp3ca	kinases/phosphatases and regulators	7	13.5
244	Nlk	Kinases/phosphatases and regulators	7	12
245	Dyrk1a	Kinases/phosphatases and regulators	7	11
246	Uqcrc1	Mitochondria	7	10
247	Wdr42a	Unknown	7	20
248	Stxbp1	Membrane Trafficking	6.89474	69.5
249	Prk	kinases/phosphatases and regulators	6.84091	11.5
250	Top1	Other	6.80232	42
251	Camk2b	Kinases/phosphatases and regulators	6.45385	71.4
252	Sorbs2	Other	6.13095	62.2222
253	Hbb	Other	6.1266	67
254	Ociad2	Mitochondria	6	43
255	Pfkm	Metabolism	6	23
256	Mecp2	Transcription	5.89706	68
257	Mcfd2	Membrane Trafficking	5.75	52
258	Pou3f	Transcription	5.68306	22
259	AI851076	Unknown	5.5	20
260	Hint1	kinases/phosphatases and regulators	5.5	72
261	Phactr1	kinases/phosphatases and regulators	5.36172	29.8
262	Csnk2a1	Kinases/phosphatases and regulators	5.32919	49
263	Dpysl3	Other	5.3214	45.3333
264	Wdr1	Cytoskeleton Actin	5.21658	57.5
265	Rab11ip5	GTPases and regulators	5.16703	57.9263
266	Camk2a	Kinases/phosphatases and regulators	5.01152	71
267	Tbr1	Transcription	5	18
268	Cox	Mitochondria	4.86777	36.5
269	Smarcc2	Transcription	4.6	18
270	Car2	Other	4.08511	66
271	Hba-a1	Other	3.70886	78
272	Nono	Transcription	3.6293	56.2708
273	Purg	Transcription	3.36364	23
274	Foxp1	Transcription	2.48438	21.3333
275	Mbp	Other	2.36792	40.3333
276	SOD1	Other	2.10403	46.7333
277	D10Jhu81e	Mitochondria	1.85185	67
278	Hba-a2	Metabolism	1.32	10
279	Hnrpl	Other	1.24327	68.75

## Sheet: Normalized
Table S2. Synaptic Candidate Ubiquitnated Proteins (synCUPs)
	Protein ID	Classification	TG/non-Tg Spec Ratio (NORMALIZED)	Percent Coverage
1	Ubd	Other	18.8535	65.25
2	Smad4	Transcription	15.4902	24
3	Atn1	Other	11.4039	50.5
4	Pam	Metabolism	11.2683	13.5
5	RIM-BP2	GTPases and regulators	10.7826	27.2
6	Uba52	Other	10.3648	40.1091
7	Hivep2	Transcription	9.94454	13
8	Cdkl5	Kinases/phosphatases and regulators	9.58676	40
9	Tsc22d1	Unknown	9.50579	15.5
10	S27a	Translation	8.61059	31.3333
11	Lrch1	Unknown	8.18426	32
12	Ogt	Other	7.97674	25
13	Lta4h	Metabolism	7.79785	44
14	Ptpn23	kinases/phosphatases and regulators	7.4633	16.4
15	Dmxl	GTPases and regulators	7.28448	20.8
16	Dlgap1	Scaffold	7.02738	42.1111
17	Dpp9	Other	6.98211	16
18	Nbea	Kinases/phosphatases and regulators	6.90662	12.75
19	Abat	Metabolism	6.77633	66.6667
20	Syn	Membrane Trafficking	6.74671	34.8
21	Cycs	Mitochondria	6.54562	50
22	Hip1r	Membrane Trafficking	6.45764	23
23	Hdac6	Transcription	6.36673	15
24	Cbl	Other	6.36379	14.8571
25	Caskin1	Scaffold	6.26078	27.5
26	Cpeb	Translation	6.2017	17
27	Dhx15	Transcription	6.18784	19
28	Gm879	Unknown	6.11251	51.5
29	Irs	Other	6.11024	24
30	Btbd11	Transcription	6.05561	31
31	Nfix	Transcription	5.61469	47.5
32	Actin	Cytoskeleton Actin	5.59338	34.9012
33	Satb	Transcription	5.54266	19.3333
34	Tbrg4	Unknown	5.30083	29.5
35	Stim	Cell Adhesion	5.18209	28.0909
36	L27a	Translation	5.18	29.7143
37	Wdr7	Unknown	5.17582	16.3333
38	Gad1	Metabolism	5.14702	20.5
39	Rpl27a	Translation	5.12811	31.5
40	Tubulin	Cytoskeleton Other	5.051	34.9239
41	Tha1	Unknown	5.00878	38
42	Ncor2	Transcription	4.92943	11.5
43	Rab6IP4	GTPases and regulators	4.90141	10
44	Rab6IP8	GTPases and regulators	4.90141	10
45	Iqsec	Unknown	4.75721	39
46	Pak7	kinases/phosphatases and regulators	4.75671	22
47	Aco2	Mitochondria	4.75671	18
48	Tnks	Membrane Trafficking	4.75671	13
49	Gm1052	Other	4.70394	39
50	Cacnb	Receptors and channels	4.60078	29.3125
51	Rab6ip2	GTPases and regulators	4.59006	9.88948
52	Shank	Scaffold	4.57217	27.6923
53	Abcb7	Mitochondria	4.52847	12.6
54	Rere	Transcription	4.50931	17.8
55	Rab6IP7	GTPases and regulators	4.50015	11
56	Tcf4	Transcription	4.40834	29.25
57	Vps11	Membrane Trafficking	4.39893	12
58	Ogdh	Mitochondria	4.37473	42.9885
59	Atxn2l	Other	4.36305	40.6667
60	Chd2	Transcription	4.32838	13.5
61	Nell2	kinases/phosphatases and regulators	4.25671	33
62	Fah	Transcription	4.22004	27
63	Gcat	Mitochondria	4.22004	23
64	Ubap2	Other	4.22004	14
65	Dlgap4	Scaffold	4.15967	16
66	Dlgap2	Scaffold	4.09397	48
67	Gda	Other	4.065	24
68	Pkm2	Mitochondria	4.04114	24
69	Dvl3	Kinases/phosphatases and regulators	4.04114	23
70	Coq6	Mitochondria	4.04114	21
71	Cntn1	Cell Adhesion	4.04114	14
72	Atp2	Other	4.03742	12.4286
73	Adam23	Cell Adhesion	3.94445	18.7778
74	Mtap	Cytoskeleton Other	3.92034	17.6
75	Centa1	GTPases and regulators	3.89478	23.3333
76	Unknown	Unknown	3.86573	38.8367
77	Brcc3	Other	3.86225	28
78	Nckipsd	Cell Adhesion	3.86225	24
79	Ampd2	Metabolism	3.86225	20
80	Pcx	Mitochondria	3.85152	37
81	Karp-1bp	Transcription	3.82386	22.5
82	Grit	GTPases and regulators	3.8229	49
83	Dld	Mitochondria	3.79878	18.5
84	Synj1	Membrane Trafficking	3.77569	10
85	Bcl11a	Transcription	3.7465	20
86	Fox	Transcription	3.73447	13.6667
87	Cherp	Other	3.69408	29
88	Alb1	Other	3.68336	26
89	Frmd4a	Cytoskeleton Other	3.68336	12
90	Cntnap1	Cell Adhesion	3.68336	11
91	Farp1	GTPases and regulators	3.64989	52.5
92	Sdf	Receptors and channels	3.63243	37.8
93	Catenins	Cell Adhesion	3.60804	12
94	Pafah1b	Cytoskeleton Other	3.60624	59.8333
95	Zfp	Unknown	3.58682	15.3333
96	Idh3	Mitochondria	3.53087	34.5
97	Sf	Transcription	3.5242	29.4286
98	Mdh2	Mitochondria	3.51725	42.5
99	Gap43	kinases/phosphatases and regulators	3.50447	57
100	Nmnat3	Metabolism	3.50447	48
101	Mrg1	Transcription	3.50447	25.4
102	Elac2	Other	3.50447	18.6667
103	Rasgrf2	GTPases and regulators	3.50447	14
104	Acot9	Mitochondria	3.49507	28.5
105	Bphl	Mitochondria	3.48821	28.3333
106	Ptk10	Cytoskeleton Actin	3.4517	12
107	Rims	GTPases and regulators	3.42385	30.8824
108	Plp1	Other	3.41834	14
109	Ppm	kinases/phosphatases and regulators	3.4069	16.25
110	Arsb	Metabolism	3.40404	23
111	Dlgh2	Scaffold	3.36447	20.1429
112	Ppp3cc	kinases/phosphatases and regulators	3.3531	19.6667
113	Snap25	Membrane Trafficking	3.33934	24
114	Basp1	Transcription	3.32558	65
115	Tssc1	Unknown	3.32558	31
116	Syt1	Membrane Trafficking	3.32558	29
117	Fdxr	Mitochondria	3.32558	19
118	Pitrm1	Unknown	3.32558	16
119	Tnr	Cell Adhesion	3.32558	14.5
120	Synpo	Cytoskeleton Actin	3.32558	10
121	Tufm	Translation	3.26834	17.5
122	Vcpip1	Other	3.26834	11
123	Pib5pa	kinases/phosphatases and regulators	3.2478	16.5
124	Eif2c2	Other	3.23971	20.5
125	Mcart1	Mitochondria	3.228	30
126	Fodrin	Cytoskeleton Actin	3.14671	46.1429
127	Axin1	Kinases/phosphatases and regulators	3.14669	14.5
128	Sos1	GTPases and regulators	3.14669	12
129	Amot	Membrane Trafficking	3.14669	12
130	Slc12a5	Other	3.14669	10
131	Sorbs1	Other	3.12766	15.5
132	Arpc1a	Cytoskeleton Actin	3.12113	21.2
133	Slc25a12	Mitochondria	3.10778	32
134	Ppp1r10	kinases/phosphatases and regulators	3.10645	33
135	Ap2a1	Membrane Trafficking	3.09117	10.625
136	Ankrin-Repeat Domain	Cytoskeleton Other	3.08327	60
137	Atxn2	Other	3.07205	29.6667
138	Mapt	Cytoskeleton Other	3.07066	23
139	Gpi1	Metabolism	3.06805	39.5941
140	P140	Cell Adhesion	3.02345	16.25
141	Slc25a3	Mitochondria	3.00271	26.5
142	Atp1	Other	3.00228	25.875
143	Sickle tail-a	Other	2.99757	53
144	Arhgef7	GTPases and regulators	2.97952	51.8333
145	Cs	Mitochondria	2.9678	31
146	Ptges2	Transcription	2.9678	30
147	Cat	Metabolism	2.9678	23
148	Dlgh4	Scaffold	2.9678	15.6667
149	Cp	Other	2.9678	11
150	Pitpnm2	Other	2.9678	10.3333
151	Tceb3	Transcription	2.9678	10
152	Ncam1	Cell Adhesion	2.95662	18.6667
153	Ubap2l	Other	2.93388	29.5
154	Vps29	Membrane Trafficking	2.91503	44.5
155	Mpp3	Kinases/phosphatases and regulators	2.88261	14
156	App	Membrane Trafficking	2.85239	11
157	Adrbk1	Kinases/phosphatases and regulators	2.83224	23
158	Hk1	Metabolism	2.82749	13
159	Mpst	Other	2.79508	21
160	Bckdk	Mitochondria	2.78891	26
161	Epb4.9	Cytoskeleton Actin	2.78891	23.5
162	mt-Co2	Mitochondria	2.78891	23
163	Sepp1	Other	2.78891	22
164	Limk1	Kinases/phosphatases and regulators	2.78891	17
165	Aass	Mitochondria	2.78891	13
166	Letm1	Mitochondria	2.78891	12
167	Trappc2	Membrane Trafficking	2.78891	10
168	ERC2	Scaffold	2.7663	56.6667
169	Bsn	Scaffold	2.74685	60.6667
170	Ckb	Kinases/phosphatases and regulators	2.70875	37.4517
171	Nduf	Mitochondria	2.70164	45
172	Ankyrin	Cytoskeleton Other	2.68878	53.4545
173	Ptk9	Cytoskeleton Actin	2.68437	27.7322
174	Hspa	Other	2.64977	11.75
175	Atp6v1h	Other	2.64669	30
176	D3Bwg0562e	Kinases/phosphatases and regulators	2.64669	10
177	Histone	Other	2.63278	30.5806
178	Bcas3	Unknown	2.61002	15.5
179	Gm672	Unknown	2.61002	13
180	Cacna2d1	Receptors and channels	2.59652	11.6667
181	Keratin	Cytoskeleton Other	2.58243	16.625
182	Plekha5	Unknown	2.5814	11
183	Lrpap1	Other	2.56136	47
184	Gls	Mitochondria	2.55467	20.5
185	Sox	Transcription	2.52583	20.5
186	Tle4	Transcription	2.52583	11.5
187	Got	Mitochondria	2.52057	19
188	Bmp2k	Cytoskeleton Actin	2.50984	13.6667
189	Clasp1	Cytoskeleton Other	2.50231	16.7037
190	Brd	Transcription	2.48471	14.1429
191	Mtap2	Cytoskeleton Other	2.44141	25
192	Mtap3	Cytoskeleton Other	2.44141	25
193	Gpatc2	Unknown	2.43113	21
194	Cnp1	Cytoskeleton Other	2.43113	17.3333
195	Vps39	Membrane Trafficking	2.43113	10
196	Pde	Other	2.40041	20.96
197	SynGap	GTPases and regulators	2.38386	59.981
198	Stk25	kinases/phosphatases and regulators	2.34764	14
199	Cryzl1	Mitochondria	2.33467	32.5
200	Ablim1	Cytoskeleton Actin	2.33151	52.8462
201	Trio	kinases/phosphatases and regulators	2.31059	17.6
202	Nlgn	Cell Adhesion	2.30507	28.8
203	Stx1a	Membrane Trafficking	2.27779	19
204	Ina	Cytoskeleton Other	2.27779	11.5
205	Actn1	Cytoskeleton Actin	2.27779	9.5
206	Meis1	Transcription	2.25224	17.6667
207	Spn	Other	2.21543	31.4444
208	Aldoa	Mitochondria	2.20316	28
209	Brsk1	Kinases/phosphatases and regulators	2.17859	30
210	Ube2n	Other	2.16967	37.5
211	Prpf	kinases/phosphatases and regulators	2.16967	10.5
212	Fbxo41	Other	2.16166	52
213	Homer1	Scaffold	2.11002	25
214	Pclo	Scaffold	2.1068	15
215	Ddx42	Transcription	2.08363	36
216	Vdac1	Receptors and channels	2.07335	18.5
217	Trim35	Other	2.07335	18
218	Tcf7l2	Transcription	2.07335	18
219	Gnao1	GTPases and regulators	2.07335	16
220	Add1	Cytoskeleton Actin	2.07335	14
221	Ppp3ca	kinases/phosphatases and regulators	2.07335	13.5
222	Nlk	Kinases/phosphatases and regulators	2.07335	12
223	Dyrk1a	Kinases/phosphatases and regulators	2.07335	11
224	Uqcrc1	Mitochondria	2.07335	10
225	Kalrn	GTPases and regulators	2.0426	21.25
226	Etfdh	Mitochondria	1.9994	41
227	Mgll	Metabolism	1.92437	52.6667
228	Camk2d	Kinases/phosphatases and regulators	1.8751	59.5
229	Yy1	Transcription	1.86538	41.75
230	Cask	Scaffold	1.85878	29.5
231	Mapk8ip3	Kinases/phosphatases and regulators	1.84321	26.7143
232	Atpif1	Mitochondria	1.84168	26
233	Apba1	Membrane Trafficking	1.79884	36
234	Wdr42a	Unknown	1.78596	20
235	Pak1ip1	kinases/phosphatases and regulators	1.77609	30.5
236	Aldh18a1	Metabolism	1.75224	17
237	Safb	Transcription	1.7422	29.8333
238	Dync	Motor Proteins	1.72786	18.2
239	Prk	kinases/phosphatases and regulators	1.70898	11.5
240	Hbb-y	Other	1.66691	10
241	Gm1840	Metabolism	1.6452	24
242	Hbb-b2	Other	1.6416	84
243	Dlgap3	Scaffold	1.54455	62.9406
244	Camk2g	Kinases/phosphatases and regulators	1.53503	57.2
245	Ctbp1	Transcription	1.52379	37
246	Ociad2	Mitochondria	1.4839	43
247	Hagh	Metabolism	1.45982	51
248	Slc39a10	Other	1.43711	12.5
249	AI851076	Unknown	1.39445	20
250	Pou3f	Transcription	1.32625	22
251	Tbr1	Transcription	1.30501	18
252	Hbb-b1	Other	1.29368	67.25
253	Pfkm	Metabolism	1.27862	23
254	Top1	Other	1.27161	42
255	Stxbp1	Membrane Trafficking	1.25501	69.5
256	Mcfd2	Membrane Trafficking	1.2339	52
257	Hint1	kinases/phosphatases and regulators	1.18918	72
258	Cox	Mitochondria	1.18296	36.5
259	Camk2b	Kinases/phosphatases and regulators	1.15925	71.4
260	Sorbs2	Other	1.1267	62.2222
261	Hbb	Other	1.11379	67
262	Phactr1	kinases/phosphatases and regulators	1.09304	29.8
263	Mecp2	Transcription	1.06701	68
264	Csnk2a1	Kinases/phosphatases and regulators	1.04458	49
265	Dpysl3	Other	1.03089	45.3333
266	Smarcc2	Transcription	0.98712	18
267	Wdr1	Cytoskeleton Actin	0.950679	57.5
268	Rab11ip5	GTPases and regulators	0.946526	57.9263
269	Camk2a	Kinases/phosphatases and regulators	0.899496	71
270	Purg	Transcription	0.875427	23
271	Car2	Other	0.748259	66
272	Hba-a1	Other	0.677178	78
273	Foxp1	Transcription	0.671092	21.3333
274	Nono	Transcription	0.667462	56.2708
275	Mbp	Other	0.488868	40.3333
276	SOD1	Other	0.393941	46.7333
277	D10Jhu81e	Mitochondria	0.361691	67
278	Hba-a2	Metabolism	0.26898	10
279	Hnrpl	Other	0.22826	68.75
NOTE: Normalization factor was generated by comparing total spec hits from Tg and non-Tg data to account for differences in total protein isolated.
The Spectral hits in the Tg samples were then divdied by this factor prior to determining the Tg/Non-Tg Ratio
This provided an alternative more strigent way to identify highest hit candidates.
