# Supplementary material for: Regulation of STIM1 and SOCE by the Ubiquitin-Proteasome System (UPS)
Source: PLoS One. 2010 Oct 18;5(10):e13465. doi: 10.1371/journal.pone.0013465 (PMC2956693; doi:10.1371/journal.pone.0013465)
Supplement: Table S3 — Unfiltered, list of proteins identified from Transgenic and non-Transgenic samples (6.50 MB XLS) [file pone.0013465.s004.xls]

## Sheet: Protein Summary
Table S3. Unfiltered list of proteins identified by mass spec
Gene Symbol	Tg/WT Ratio-spec#	WT-spec#	WT-intensity	Tg-spec#	Tg-Intensity	species	accession_number	accession_numbers	percentCoverage	numPepsUnique	scoreUnique	groupNum	entry_name
Bsn	15.6815	44	16400000	690	3850000000	MOUSE	IPI00621373	IPI00621373|IPI00134093|IPI00461199|IPI00136902|IPI00225140|IPI00468100|IPI00473889|IPI00673028_reverse|IPI00466131_reverse	63	159	2433.3	1	10, 11 days embryo whole body cDNA, RIKEN full-length enriched library, clone:2810049E21 product:bassoon, full insert sequence.
LOC381358	16.7258	11	2700000	184	604000000	MOUSE	IPI00665841	IPI00665841|IPI00137368|IPI00678951|IPI00679080|IPI00673040|IPI00661701|IPI00673907|IPI00660522|IPI00671553|IPI00664957|IPI00660027|IPI00651953|IPI00378527|IPI00671503|IPI00606339|IPI00676093|IPI00662505|IPI00663013|IPI00679092|IPI00323230|IPI00666669|IPI00676561	45	90	1316.78	2	PREDICTED: similar to Spectrin alpha chain, brain (Spectrin, non-erythroid alpha chain) (Alpha-II spectrin) (Fodrin alpha chain) isoform 3
Spnb2	11.0412	24	16000000	265	978000000	MOUSE	IPI00319830	IPI00319830|IPI00121892|IPI00338903|IPI00134344|IPI00131376|IPI00620390|IPI00626145|IPI00281849|IPI00554835|IPI00270149	46	86	1278.72	3	Spectrin beta chain, brain 1
Ank3	11.633	30	17400000	349	1950000000	MOUSE	IPI00475362	IPI00475362|IPI00308751|IPI00173248|IPI00380385|IPI00308750|IPI00623506|IPI00625475|IPI00127163|IPI00227235|IPI00119871|IPI00228697|IPI00626460|IPI00173249|IPI00173233|IPI00118149|IPI00173250|IPI00404055|IPI00225231|IPI00652331|IPI00555153|IPI00653606|IPI00224535|IPI00474771|IPI00314989_reverse|IPI00663461_reverse|IPI00676201_reverse|IPI00170357	53	77	1168.62	4	Ankyrin 3
Shank1	25.5984	15	24600000	384	2200000000	MOUSE	IPI00465999	IPI00465999|IPI00606039|IPI00467521|IPI00466375|IPI00349908|IPI00624652|IPI00670319|IPI00673774|IPI00669814|IPI00658914|IPI00605767|IPI00351827|IPI00407453|IPI00670919	54	72	1117.16	5	PREDICTED: SH3 and multiple ankyrin repeat domains 1 isoform 3
D14Ertd171e	14.0631	79	97500000	1111	7380000000	MOUSE	IPI00460558	IPI00460558|IPI00420931|IPI00460559|IPI00652983|IPI00228623|IPI00117731|IPI00678244|IPI00662190|IPI00622977|IPI00457547|IPI00674639|IPI00665805|IPI00662417|IPI00670823|IPI00658522|IPI00117733|IPI00653947|IPI00659606|IPI00673184|IPI00226953|IPI00662116|IPI00678116|IPI00130714|IPI00474450_reverse	63	74	1099.32	6	Splice Isoform 1 of ERC protein 2
Sorbs2	6.89571	48	21100000	331	1840000000	MOUSE	IPI00672949	IPI00672949|IPI00462288|IPI00662015|IPI00673886|IPI00670641|IPI00661734|IPI00678032|IPI00670560|IPI00659174|IPI00670025|IPI00177047|IPI00671914|IPI00673576|IPI00405462|IPI00675841|IPI00670214|IPI00669279|IPI00676688|IPI00664914|IPI00672651|IPI00670223|IPI00675279|IPI00468140|IPI00662680|IPI00667891|IPI00458043|IPI00129708|IPI00129707|IPI00458047|IPI00125895|IPI00667450|IPI00655029|IPI00678561|IPI…	70	73	1067.3	7	PREDICTED: Arg/Abl-interacting protein ArgBP2 isoform 24
Dmxl2	47.9906	5	790000	240	887000000	MOUSE	IPI00223517	IPI00223517|IPI00473372|IPI00605677|IPI00674554|IPI00421068|IPI00659250	33	71	1054.2	8	PREDICTED: Dmx-like 2
Syngap1	13.7403	27	31100000	371	3050000000	MOUSE	IPI00352783	IPI00352783|IPI00663736|IPI00467088|IPI00420622|IPI00405756|IPI00652510|IPI00666126|IPI00675936|IPI00605032|IPI00665323|IPI00675670|IPI00660055|IPI00669755	58	65	1022.58	9	PREDICTED: similar to Ras GTPase-activating protein SynGAP (Synaptic Ras-GTPase-activating protein 1) (Synaptic Ras-GAP 1) (Neuronal RasGAP)
BC026657	17.6141	13	5770000	229	1240000000	MOUSE	IPI00222026	IPI00222026|IPI00411164|IPI00553590|IPI00663113|IPI00661925	53	54	821.53	10	Sickle tail-a
Grit	23.9962	6	2940000	144	530000000	MOUSE	IPI00274140	IPI00274140|IPI00265207|IPI00125505|IPI00471165	49	53	767.63	11	Rac GTPase activating protein
Dlgap3	7.69426	36	46900000	277	1980000000	MOUSE	IPI00134997	IPI00134997|IPI00648401|IPI00222263|IPI00649710|IPI00467058|IPI00136402|IPI00650032|IPI00473783|IPI00457551|IPI00671145|IPI00648461|IPI00648858|IPI00653701|IPI00653998|IPI00667863|IPI00330186|IPI00405258|IPI00622660|IPI00377469	68	49	740.37	12	Disks large-associated protein 3
Rab11fip5	5.41654	36	13500000	195	820000000	MOUSE	IPI00480432	IPI00480432|IPI00678175|IPI00230238	50	43	665.64	13	RAB11 family interacting protein 5 (class I) isoform 1
Trio	14.7972	5	1640000	74	204000000	MOUSE	IPI00668683	IPI00668683|IPI00672013|IPI00604947|IPI00672146|IPI00673239|IPI00676168|IPI00653391|IPI00668015|IPI00669152|IPI00605176|IPI00604856|IPI00660519|IPI00551509|IPI00225550|IPI00678300|IPI00620349|IPI00109434|IPI00660825	19	45	644.73	14	PREDICTED: triple functional domain (PTPRF interacting) isoform 1
Camk2b	6.96588	176	344000000	1226	24200000000	MOUSE	IPI00649778	IPI00649778|IPI00621806|IPI00420725|IPI00126046|IPI00649296|IPI00470962|IPI00475302|IPI00648630|IPI00474502|IPI00515669|IPI00624499|IPI00515172|IPI00406790|IPI00112584|IPI00228044|IPI00228045|IPI00124695|IPI00475044|IPI00626872|IPI00230096|IPI00459096|IPI00405384|IPI00135462_reverse|IPI00421268_reverse|IPI00399735_reverse|IPI00400214_reverse|IPI00381239_reverse|IPI00400215_reverse|IPI00400209_rev…	74	38	642.3	15	Calcium/calmodulin-dependent protein kinase II, delta
Ogdh	26.829	6	1000000	161	627000000	MOUSE	IPI00626237	IPI00626237|IPI00128281|IPI00420882|IPI00669120|IPI00342603|IPI00621619|IPI00626037|IPI00626855|IPI00620802|IPI00460118|IPI00650018	46	39	581.8	16	Ogdh protein
Ablim1	13.3328	24	15100000	320	2860000000	MOUSE	IPI00463138	IPI00463138|IPI00467530|IPI00356147|IPI00169851|IPI00480399|IPI00226694|IPI00312739|IPI00463583|IPI00468743|IPI00480577|IPI00403221|IPI00464316|IPI00473601|IPI00323070|IPI00125328|IPI00626337|IPI00620207	66	37	574.69	17	Splice Isoform 2 of Actin-binding LIM protein 1
Stxbp1	7.05389	37	20200000	261	2000000000	MOUSE	IPI00415402	IPI00415402|IPI00415403	70	37	572	18	Splice Isoform 1 of Syntaxin-binding protein 1
Iqsec2	30.1942	5	1440000	151	1020000000	MOUSE	IPI00468181	IPI00468181|IPI00351085|IPI00654287|IPI00330167|IPI00661295|IPI00665518|IPI00658417	55	35	570.26	19	IQ motif and Sec7 domain 2
Atxn2l	29.4929	4	773000	118	635000000	MOUSE	IPI00458001	IPI00458001|IPI00458002|IPI00169500	40	39	552.04	20	Splice Isoform 2 of Ataxin-2-like protein
Mecp2	5.97008	67	35600000	400	3530000000	MOUSE	IPI00131063	IPI00131063	68	35	551.57	21	Visual cortex cDNA, RIKEN full-length enriched library, clone:K230047M20 product:methyl CpG binding protein 2, full insert sequence
Fbxo41	12.4438	18	11100000	224	1020000000	MOUSE	IPI00415914	IPI00415914	52	34	550.9	22	F-box only protein 41
Rims1	23.4944	4	3150000	94	274000000	MOUSE	IPI00118692	IPI00118692|IPI00553696|IPI00553828|IPI00553549|IPI00136021|IPI00620197|IPI00675817|IPI00554880|IPI00666132|IPI00462052|IPI00462053|IPI00622064|IPI00462051	39	36	542.29	23	RIM1 splicing variant-1
Farp1	24.7441	4	2240000	99	467000000	MOUSE	IPI00356904	IPI00356904|IPI00651908	46	36	500.61	24	FERMRhoGEF (Arhgef) and pleckstrin domain protein 1
Top1	7.35669	14	11900000	103	508000000	MOUSE	IPI00605629	IPI00605629|IPI00109764|IPI00463022|IPI00454114	44	33	489.91	25	Adult male medulla oblongata cDNA, RIKEN full-length enriched library, clone:6330444P18 product:topoisomerase
Atp1a3	16.776	9	8770000	151	501000000	MOUSE	IPI00122048	IPI00122048|IPI00311682|IPI00624365|IPI00621801|IPI00420569|IPI00378485|IPI00230680|IPI00268145|IPI00623237	37	32	473.55	26	Na+/K+-ATPase alpha 3 subunit
Brsk1	12.221	9	8920000	110	560000000	MOUSE	IPI00515701	IPI00515701|IPI00466901|IPI00551443|IPI00551400|IPI00467854|IPI00408543|IPI00474618|IPI00123063|IPI00677600|IPI00678577|IPI00662815|IPI00676218|IPI00679138|IPI00463656	58	32	459.44	27	Serine/threonine kinase SADB
Wdr1	4.50903	55	50800000	248	1490000000	MOUSE	IPI00314748	IPI00314748|IPI00654178	62	29	459.14	28	WD-repeat protein 1
Atxn2	18.2478	8	5110000	146	582000000	MOUSE	IPI00117229	IPI00117229|IPI00461237|IPI00461238	29	31	458.7	29	Splice Isoform 1 of Ataxin-2
Hnrpl	1.01435	209	138000000	212	1290000000	MOUSE	IPI00653643	IPI00653643|IPI00620362|IPI00273352|IPI00457527|IPI00677633|IPI00379986	75	27	454.93	30	Lung RCB-0558 LLC cDNA, RIKEN full-length enriched library, clone:G730022P12 product:heterogeneous nuclear ribonucleoprotein L, full insert sequence
4930589M24Rik	46001	0	0	46	149000000	MOUSE	IPI00665988	IPI00665988|IPI00605928|IPI00663233|IPI00605114|IPI00675991|IPI00666445	31	30	440.33	31	PREDICTED: similar to Temporarily Assigned Gene name family member (tag-278) isoform 3
Safb2	13.3313	6	4260000	80	257000000	MOUSE	IPI00330878	IPI00330878|IPI00605227|IPI00466895|IPI00122174|IPI00678879|IPI00662889|IPI00678040|IPI00670618|IPI00670444|IPI00665837|IPI00660451|IPI00659542|IPI00123689|IPI00625552|IPI00677823_reverse|IPI00346104_reverse	38	28	437.26	32	Scaffold attachment factor B2
Atn1	70001	0	0	70	404000000	MOUSE	IPI00387342	IPI00387342|IPI00660930|IPI00330272|IPI00648409|IPI00473759|IPI00671166|IPI00648182	48	28	420.94	33	DRPLA
Pcx	29.4858	2	473000	59	189000000	MOUSE	IPI00114710	IPI00114710	37	30	417.99	34	Activated spleen cDNA, RIKEN full-length enriched library, clone:F830201B12 product:pyruvate carboxylase, full insert sequence
Mtap2	17.3279	3	4590000	52	104000000	MOUSE	IPI00118075	IPI00118075|IPI00679122|IPI00670706|IPI00661242|IPI00666555|IPI00672413|IPI00653404|IPI00673708|IPI00404011	27	29	417.85	35	Microtubule-associated protein 2
Slc25a12	20.3301	6	5970000	122	351000000	MOUSE	IPI00308162	IPI00308162|IPI00135651	53	27	410.69	36	Calcium-binding mitochondrial carrier protein Aralar1
Nono	4.61532	52	31200000	240	2530000000	MOUSE	IPI00320016	IPI00320016|IPI00352934|IPI00678572|IPI00129430|IPI00471251|IPI00466222|IPI00661189	71	27	408.47	37	Splice Isoform 1 of Non-POU domain-containing octamer-binding protein
Cdkl5	48001	0	0	48	152000000	MOUSE	IPI00381416	IPI00381416	40	30	400.43	38	7 days neonate cerebellum cDNA, RIKEN full-length enriched library, clone:A730073J23 product:cyclin-dependent kinase-like 5, full insert sequence
Arhgef7	18.2457	4	861000	73	254000000	MOUSE	IPI00460843	IPI00460843|IPI00112685|IPI00230704|IPI00387322|IPI00655136|IPI00331212|IPI00170221	53	27	394.45	39	7 days neonate cerebellum cDNA, RIKEN full-length enriched library, clone:A730051P09 product:Rho guanine nucleotide exchange factor (GEF7), full insert sequence
Abat	42.6528	3	1400000	128	589000000	MOUSE	IPI00407499	IPI00407499|IPI00227445|IPI00606168	70	25	386.27	40	Splice Isoform 1 of 4-aminobutyrate aminotransferase, mitochondrial precursor
E030025D05Rik	15.3971	5	962000	77	376000000	MOUSE	IPI00464113	IPI00464113|IPI00222785|IPI00463395|IPI00649842	58	25	378.5	41	MKIAA1912 protein
Apba1	10.4988	8	5750000	84	230000000	MOUSE	IPI00223019	IPI00223019|IPI00344688|IPI00654127	49	25	367.73	42	Adult male brain UNDEFINED_CELL_LINE cDNA, RIKEN full-length enriched library, clone:M5C1095M14 product:amyloid beta (A4) protein-binding, family A, member 1, full insert sequence
BC033915	49001	0	0	49	155000000	MOUSE	IPI00453673	IPI00453673	35	27	365.45	43	CDNA sequence BC033915
Mapk8ip3	11.198	5	2700000	56	300000000	MOUSE	IPI00230501	IPI00230501|IPI00157489|IPI00230499|IPI00230498|IPI00230497|IPI00475034|IPI00230500|IPI00462746|IPI00648688|IPI00626409|IPI00622072|IPI00649415	28	24	363.98	44	Splice Isoform 1e of C-jun-amino-terminal kinase interacting protein 3
Mtap6	38001	0	0	38	99500000	MOUSE	IPI00115833	IPI00115833	40	25	360.8	45	STOP protein
Pafah1b1	25.8292	6	6840000	155	816000000	MOUSE	IPI00309207	IPI00309207|IPI00227864|IPI00649049|IPI00648594|IPI00134058	67	24	359.69	46	CRL-1722 L5178Y-R cDNA, RIKEN full-length enriched library, clone:I730030N07 product:platelet-activating factor acetylhydrolase, isoform 1b, beta1 subunit, full insert sequence
Cacnb2	62.9381	1	194000	63	230000000	MOUSE	IPI00228423	IPI00228423|IPI00420995|IPI00420994|IPI00626915|IPI00469128|IPI00420996|IPI00331393|IPI00626660|IPI00131720|IPI00473235|IPI00133518|IPI00421276|IPI00321850|IPI00421278|IPI00421277|IPI00648787	55	26	354.82	47	Splice Isoform 1 of Voltage-dependent L-type calcium channel beta-2 subunit
A230072E10Rik	85.9151	1	78900	86	315000000	MOUSE	IPI00416122	IPI00416122|IPI00416125|IPI00416124	33	23	349.21	48	Splice Isoform 1 of Protein CXorf17 homolog
4933426L22Rik	43.957	1	745000	44	80300000	MOUSE	IPI00667973	IPI00667973|IPI00662263|IPI00658234|IPI00469212|IPI00674793|IPI00674790|IPI00667997|IPI00663819|IPI00663467|IPI00675095|IPI00673120|IPI00678521|IPI00668146|IPI00671784|IPI00664216|IPI00666234|IPI00620148|IPI00663502|IPI00407623|IPI00380953|IPI00620474|IPI00621382|IPI00673050	22	26	343.38	49	PREDICTED: similar to KARP-1-binding protein isoform 13
Brd4	21.4898	2	125000	43	148000000	MOUSE	IPI00652110	IPI00652110|IPI00314134|IPI00454097|IPI00410791|IPI00410792|IPI00129480|IPI00625004|IPI00460442|IPI00622700	24	25	341.58	50	14 days pregnant adult female placenta cDNA, RIKEN full-length enriched library, clone:M5C1072G19 product:bromodomain containing 4, full insert sequence
Ptpn23	41001	0	0	41	119000000	MOUSE	IPI00464166	IPI00464166|IPI00606716|IPI00671638|IPI00674412|IPI00671071	20	22	336.1	51	Splice Isoform 1 of Tyrosine-protein phosphatase non-receptor type 23
Dpysl5	5.5711	14	5770000	78	505000000	MOUSE	IPI00318578	IPI00318578|IPI00624192|IPI00654029	62	22	326.95	52	Dihydropyrimidinase-related protein 5
IPI00604969_reverse	42001	0	0	42	207000000	FALSE	IPI00604969_reverse	IPI00604969_reverse|IPI00649606|IPI00650020|IPI00227881|IPI00625783	2	30	325.63	53	TiTin isoform N2-A
Caskin1	32001	0	0	32	98500000	MOUSE	IPI00553267	IPI00553267|IPI00553792|IPI00411109|IPI00553626	26	23	320.35	54	Splice Isoform 1 of Caskin-1
Etfdh	11.8736	8	1990000	95	452000000	MOUSE	IPI00121322	IPI00121322	41	21	319.03	55	Electron transfer flavoprotein-ubiquinone oxidoreductase, mitochondrial precursor
Nbea	36001	0	0	36	105000000	MOUSE	IPI00469204	IPI00469204|IPI00320836|IPI00320831|IPI00421047|IPI00625595|IPI00227851	13	24	316.56	56	Splice Isoform 1 of Neurobeachin protein
Nlgn1	13.4268	7	6020000	94	349000000	MOUSE	IPI00309113	IPI00309113|IPI00227168|IPI00468605|IPI00650010|IPI00309114	35	20	308.7	57	Splice Isoform 1 of Neuroligin-1 precursor
Ddx42	13.6624	3	3810000	41	117000000	MOUSE	IPI00329839	IPI00329839	36	19	297.2	58	Activated spleen cDNA, RIKEN full-length enriched library, clone:F830007J01 product:DEAD (Asp-Glu-Ala-Asp) box polypeptide 42, full insert sequence
Btbd11	34001	0	0	34	129000000	MOUSE	IPI00556801	IPI00556801|IPI00224296|IPI00474324	33	21	292.19	59	BTB (POZ) domain containing 11 isoform 1
Cbl	41001	0	0	41	145000000	MOUSE	IPI00652341	IPI00652341|IPI00323590|IPI00466053|IPI00660894|IPI00266006|IPI00676153|IPI00652641	33	20	289.44	60	2 days neonate thymus thymic cells cDNA, RIKEN full-length enriched library, clone:E430004P21 product:Casitas B-lineage lymphoma, full insert sequence
Lta4h	38001	0	0	38	201000000	MOUSE	IPI00229527	IPI00229527	44	20	289.05	61	Leukotriene A-4 hydrolase
Gm1052	46.954	1	270000	47	297000000	MOUSE	IPI00378764	IPI00378764	39	18	285.69	62	PREDICTED: similar to Neurosecretory protein VGF precursor (VGF8a protein) isoform 1
Syn1	38001	0	0	38	109000000	MOUSE	IPI00649886	IPI00649886|IPI00136372|IPI00649467|IPI00469548|IPI00134492|IPI00463761	49	20	277.63	63	Splice Isoform Ia of Synapsin-1
A930033C01Rik	57001	0	0	57	133000000	MOUSE	IPI00675641	IPI00675641|IPI00129397|IPI00659918|IPI00659298|IPI00667019	30	19	277.33	64	PREDICTED: similar to RIM binding protein 2 (RIM-BP2) isoform 2
Idh3b	22.4964	6	5100000	135	725000000	MOUSE	IPI00126635	IPI00126635	51	18	277.16	65	Tumor-related protein
Tubb5	48001	0	0	48	194000000	MOUSE	IPI00117352	IPI00117352|IPI00169463|IPI00458204|IPI00338039|IPI00675926|IPI00653247|IPI00330805|IPI00109061|IPI00109073|IPI00112251|IPI00122928|IPI00662501|IPI00672589|IPI00674206|IPI00348094|IPI00606774|IPI00605771|IPI00673859|IPI00664619|IPI00668064	63	20	273.24	66	Tubulin beta-5 chain
Sod2	1.86613	127	150000000	237	7150000000	MOUSE	IPI00109109	IPI00109109	81	16	272.41	67	Superoxide dismutase [Mn], mitochondrial precursor
9430020K01Rik	29001	0	0	29	77100000	MOUSE	IPI00129924	IPI00129924	27	19	270.99	68	PREDICTED: hypothetical protein LOC240185
Lrch1	44001	0	0	44	114000000	MOUSE	IPI00420521	IPI00420521|IPI00626725|IPI00623993	32	18	266.09	69	PREDICTED: leucine-rich repeats and calponin homology (CH) domain containing 1
Lrpap1	16.4961	4	1400000	66	341000000	MOUSE	IPI00469307	IPI00469307	47	20	264.02	70	Alpha-2-macroglobulin receptor-associated protein precursor
Ppp1r10	23.4888	2	1260000	47	101000000	MOUSE	IPI00330483	IPI00330483|IPI00553250	34	18	263.69	71	Splice Isoform 1 of Protein phosphatase 1 regulatory subunit 10
Ogt	39001	0	0	39	163000000	MOUSE	IPI00420870	IPI00420870	25	19	263.55	72	O-linked N-acetylglucosamine transferase
Mtap1a	24001	0	0	24	48300000	MOUSE	IPI00676243	IPI00676243|IPI00658501|IPI00408909	12	22	263.41	73	PREDICTED: similar to microtubule-associated protein 1 A isoform 3
Hivep2	50001	0	0	50	99900000	MOUSE	IPI00115900	IPI00115900	13	21	262.58	74	Human immunodeficiency virus type I enhancer-binding protein 2 homolog
1500005I02Rik	20.6601	3	4510000	62	391000000	MOUSE	IPI00119130	IPI00119130|IPI00187338|IPI00309999_reverse|IPI00627061_reverse|IPI00676287_reverse|IPI00676224_reverse|IPI00622675_reverse	48	17	262.24	75	Adult male cerebellum cDNA, RIKEN full-length enriched library, clone:1500005I02 product:hypothetical BTB/POZ domain containing protein, full insert sequence
Ubap2l	20.4903	2	389000	41	88100000	MOUSE	IPI00407835	IPI00407835|IPI00380824|IPI00622375|IPI00331523	29	17	261.85	76	16 days embryo head cDNA, RIKEN full-length enriched library, clone:C130046J04 product:NICE-4 PROTEIN homolog
Nell2	41.959	1	92200	42	109000000	MOUSE	IPI00268444	IPI00268444|IPI00224524	32	17	260.89	77	Adult male spinal cord cDNA, RIKEN full-length enriched library, clone:A330108N19 product:nel-like 2 homolog (chicken), full insert sequence
Irs1	33001	0	0	33	98800000	MOUSE	IPI00605223	IPI00605223|IPI00119627	28	20	259.82	78	9.5 days embryo parthenogenote cDNA, RIKEN full-length enriched library, clone:B130064P13 product:insulin receptor substrate 1, full insert sequence
Adrbk1	25.4878	2	1690000	51	232000000	MOUSE	IPI00320687	IPI00320687|IPI00469231|IPI00622878|IPI00226051	36	19	259.47	79	Beta-adrenergic receptor kinase 1
Car2	4.15211	46	99800000	191	5840000000	MOUSE	IPI00121534	IPI00121534	66	15	257.45	80	Carbonic anhydrase 2
LOC640467	18.3983	10	2230000	184	1310000000	MOUSE	IPI00379202	IPI00379202|IPI00649269_reverse|IPI00648022_reverse|IPI00321774_reverse|IPI00460706_reverse	60	15	256.44	81	PREDICTED: similar to ankyrin repeat domain 46
Gpi1	14.9965	4	1040000	60	209000000	MOUSE	IPI00228633	IPI00228633|IPI00351645|IPI00669556|IPI00673233|IPI00665057|IPI00463847	40	18	255.82	82	Glucose-6-phosphate isomerase
D430041B17Rik	32.4921	4	2460000	130	2150000000	MOUSE	IPI00225153	IPI00225153	54	17	255.44	83	13 days embryo lung cDNA, RIKEN full-length enriched library, clone:D430041B17 product:hypothetical protein, full insert sequence
Rims2	29.971	1	427000	30	41400000	MOUSE	IPI00468810	IPI00468810|IPI00111749|IPI00460714|IPI00621969|IPI00344273|IPI00228585	18	18	250.75	84	174 kDa protein
Hip1r	31001	0	0	31	111000000	MOUSE	IPI00622564	IPI00622564|IPI00311726	24	18	247.87	85	121 kDa protein
Cherp	37.963	1	98500	38	98900000	MOUSE	IPI00229604	IPI00229604|IPI00108377|IPI00474518|IPI00132762_reverse|IPI00462140_reverse|IPI00677559_reverse	30	18	246.88	86	SR-related CTD associated factor 6
Acot9	38.962	1	52000	39	152000000	MOUSE	IPI00314069	IPI00314069|IPI00127260	37	17	246.39	87	Acyl coenzyme A thioester hydrolase 2, mitochondrial precursor
Ttn	28001	0	0	28	124000000	MOUSE	IPI00604969	IPI00604969	1	22	244.07	88	TiTin isoform N2-A
Phactr1	6.66572	6	1460000	40	100000000	MOUSE	IPI00480534	IPI00480534|IPI00111197|IPI00471281|IPI00480424|IPI00126979	38	17	242.82	89	PhosPhatase and actin regulator 1 isoform 1
Clasp1	24.976	1	313000	25	46900000	MOUSE	IPI00674669	IPI00674669|IPI00673575|IPI00669522|IPI00659310|IPI00665357|IPI00664157|IPI00667378|IPI00671479|IPI00672466|IPI00671463|IPI00672213|IPI00676684|IPI00671530|IPI00658754|IPI00664131|IPI00666223|IPI00676600|IPI00624609|IPI00407863|IPI00663278|IPI00659976|IPI00380408|IPI00663474|IPI00663609|IPI00664392|IPI00457634|IPI00671295|IPI00671103|IPI00654284	16	18	236.67	90	PREDICTED: similar to CLIP-associating protein 1 isoform 19
Cpeb4	38001	0	0	38	92900000	MOUSE	IPI00454005	IPI00454005|IPI00620866|IPI00229624|IPI00187243|IPI00652297	33	15	234.19	91	Cytoplasmic polyadenylation element binding protein 4
Csnk2a1	6.6243	8	27600000	53	288000000	MOUSE	IPI00408176	IPI00408176|IPI00120162|IPI00279454|IPI00676593|IPI00674314|IPI00677941|IPI00624333|IPI00118795|IPI00274750|IPI00354925	51	15	234.12	92	Casein kinase II alpha subunit
Chd2	20001	0	0	20	45100000	MOUSE	IPI00661316	IPI00661316|IPI00675937|IPI00658812|IPI00671618|IPI00658766|IPI00664179|IPI00673918|IPI00469688|IPI00663081|IPI00107999|IPI00667680|IPI00345676|IPI00407590|IPI00626578|IPI00553554|IPI00379108|IPI00356640	14	16	230.66	93	PREDICTED: chromodomain helicase DNA binding protein 2 isoform 3
Hbb-b1	5.99993	70	80300000	420	5160000000	MOUSE	IPI00553333	IPI00553333|IPI00316491|IPI00663327|IPI00621417|IPI00675845|IPI00126208|IPI00676738|IPI00664561|IPI00672054|IPI00317050|IPI00555131	84	14	230.35	94	Hemoglobin beta-1 subunit
Mgll	13.9974	5	1470000	70	359000000	MOUSE	IPI00132874	IPI00132874|IPI00652848|IPI00112675	54	15	229.01	95	B16 F10Y cells cDNA, RIKEN full-length enriched library, clone:G370063I01 product:monoglyceride lipase, full insert sequence
Wdr7	24001	0	0	24	57500000	MOUSE	IPI00653237	IPI00653237|IPI00120637|IPI00380997|IPI00671565	17	16	225.62	96	NOD-derived CD11c +ve dendritic cells cDNA, RIKEN full-length enriched library, clone:F630035B14 product:WD repeat domain 7, full insert sequence
Pde4b	2.99975	8	2210000	24	64600000	MOUSE	IPI00647997	IPI00647997|IPI00276327|IPI00649715|IPI00344583|IPI00515366|IPI00649832|IPI00649464|IPI00130881|IPI00228051|IPI00466648|IPI00458190|IPI00316902|IPI00648813|IPI00653838|IPI00465959|IPI00649977|IPI00403457|IPI00653801|IPI00111678|IPI00473894	29	17	224.41	97	83 kDa protein
Stim1	37001	0	0	37	87800000	MOUSE	IPI00108041	IPI00108041|IPI00331631	30	16	218.61	98	Stromal interaction molecule 1 precursor
Cask	13.4938	2	631000	27	106000000	MOUSE	IPI00119517	IPI00119517|IPI00227910	25	16	217.22	99	Splice Isoform CASK-B of Peripheral plasma membrane protein CASK
2410044A07Rik	38.962	1	2970000	39	117000000	MOUSE	IPI00227171	IPI00227171|IPI00670757|IPI00459324|IPI00473757|IPI00109156	32	16	216.94	100	Adult male hypothalamus cDNA, RIKEN full-length enriched library, clone:A230079N09 product:hypothetical Cysteinyl-tRNA synthetase containing protein, full insert sequence
D10Jhu81e	1.88458	26	12000000	49	1510000000	MOUSE	IPI00133284	IPI00133284	67	13	215.65	101	ES1 protein homolog, mitochondrial precursor
Pam	63001	0	0	63	289000000	MOUSE	IPI00323974	IPI00323974|IPI00651793	22	15	215.22	102	Peptidyl-glycine alpha-amidating monooxygenase precursor
Ndufa9	10.4976	4	3710000	42	278000000	MOUSE	IPI00120212	IPI00120212|IPI00626912	50	15	211.48	103	NADH-ubiquinone oxidoreductase 39 kDa subunit, mitochondrial precursor
Ckb	16.5692	7	3270000	116	445000000	MOUSE	IPI00136703	IPI00136703|IPI00622336|IPI00677217|IPI00667422|IPI00667552	55	13	209.97	104	Creatine kinase B-type
Pfkm	7.66445	3	597000	23	98200000	MOUSE	IPI00331541	IPI00331541|IPI00124444|IPI00626321|IPI00387312|IPI00554862|IPI00661241	23	15	209.35	105	6-phosphofructokinase, muscle type
Hba-a1	3.70308	64	295000000	237	18200000000	MOUSE	IPI00110658	IPI00110658|IPI00469114|IPI00678356	85	11	208.4	106	13 days embryo liver cDNA, RIKEN full-length enriched library, clone:2510040B16 product:hemoglobin, beta adult major chain, full insert sequence
LOC434822	22001	0	0	22	64200000	MOUSE	IPI00463033	IPI00463033	24	16	206.83	107	PREDICTED: similar to NHS-like 1
Ncor2	23001	0	0	23	34500000	MOUSE	IPI00123871	IPI00123871|IPI00626563|IPI00624754|IPI00222492	12	15	206.76	108	Splice Isoform Alpha of Nuclear receptor corepressor 2
Atp2b2	28001	0	0	28	52900000	MOUSE	IPI00127713	IPI00127713|IPI00556827|IPI00625908|IPI00463671|IPI00378453|IPI00265299|IPI00621162|IPI00624596	20	15	202.63	109	Plasma membrane calcium-transporting ATPase 2
Sf3a2	50.95	1	155000	51	213000000	MOUSE	IPI00380281	IPI00380281|IPI00622475	32	13	196.01	110	Sf3a2 protein
Smarcc2	5.49888	4	1760000	22	50900000	MOUSE	IPI00459742	IPI00459742|IPI00651846|IPI00381019|IPI00125662|IPI00515361	17	13	195.34	111	Splice Isoform 1 of SWI/SNF-related matrix-associated actin-dependent regulator of chromatin subfamily C member 2
Tnks	21001	0	0	21	60700000	MOUSE	IPI00420879	IPI00420879|IPI00678689|IPI00357255|IPI00676034|IPI00675960|IPI00665061	13	15	195.06	112	Tnks protein
Actg1	34001	0	0	34	127000000	MOUSE	IPI00110851	IPI00110851|IPI00652436|IPI00110850|IPI00473320|IPI00136929|IPI00605204|IPI00648420|IPI00668525|IPI00655068|IPI00654242|IPI00110827|IPI00653007|IPI00114593|IPI00117043|IPI00480406|IPI00404804|IPI00648161|IPI00266875|IPI00221528|IPI00670459|IPI00625646|IPI00605347|IPI00676619|IPI00606848|IPI00663280|IPI00605779|IPI00655182|IPI00659005|IPI00229224|IPI00462970|IPI00655102	55	13	191.75	113	Actin, cytoplasmic 2
Nfix	27001	0	0	27	91200000	MOUSE	IPI00137503	IPI00137503|IPI00331515|IPI00555032|IPI00319666|IPI00131415|IPI00229826|IPI00310676|IPI00229825|IPI00229824|IPI00229827|IPI00229828|IPI00649231|IPI00130129|IPI00648877|IPI00230656|IPI00230657|IPI00457986|IPI00649613	50	13	191.39	114	Splice Isoform NFIX1 of Nuclear factor 1 X-type
Ctbp1	9.24794	4	1850000	37	178000000	MOUSE	IPI00128155	IPI00128155|IPI00114237	37	11	189.85	115	C-terminal binding protein 1
Gm879	30001	0	0	30	150000000	MOUSE	IPI00380894	IPI00380894|IPI00664937	38	14	189.79	116	CDNA, RIKEN full-length enriched library, clone:M5C1056A20 product:hypothetical Alanine-rich region profile containing protein, full insert sequence
Dhx15	29001	0	0	29	69700000	MOUSE	IPI00128818	IPI00128818	19	13	188.44	117	Putative pre-mRNA splicing factor ATP-dependent RNA helicase DHX15
Sf1	21.4898	2	640000	43	196000000	MOUSE	IPI00116284	IPI00116284|IPI00387376|IPI00111331	30	13	186.22	118	Splice Isoform CW17 of Splicing factor 1
Mtap1b	18001	0	0	18	28200000	MOUSE	IPI00130920	IPI00130920	11	15	183.94	119	Microtubule-associated protein 1B
Arsb	33.967	1	190000	34	371000000	MOUSE	IPI00652358	IPI00652358|IPI00406459	29	13	183.54	120	Arylsulfatase B
Gad1	27001	0	0	27	60400000	MOUSE	IPI00318496	IPI00318496|IPI00554982|IPI00457849	25	12	179.09	121	Glutamate decarboxylase 1
1700028K03Rik	18001	0	0	18	35200000	MOUSE	IPI00623761	IPI00623761|IPI00654259	18	13	178.16	122	134 kDa protein
Satb2	28001	0	0	28	39400000	MOUSE	IPI00128650	IPI00128650|IPI00395054|IPI00119007	27	11	175.23	123	Splice Isoform 1 of DNA-binding protein SATB2
Sod1	2.90316	31	15900000	90	1670000000	MOUSE	IPI00130589	IPI00130589|IPI00135857|IPI00458744	50	11	174.59	124	Superoxide dismutase
Stim2	18001	0	0	18	35100000	MOUSE	IPI00662191	IPI00662191|IPI00622626|IPI00668250|IPI00663310|IPI00669438|IPI00674942|IPI00664219|IPI00668806|IPI00464163	26	13	174.45	125	PREDICTED: similar to stromal interaction molecule 2 isoform 7
Slc39a10	9.99775	4	3210000	40	180000000	MOUSE	IPI00273801	IPI00273801	16	11	172.75	126	Solute carrier family 39 (Zinc transporter), member 10
4931406C07Rik	3.33324	24	8950000	80	258000000	MOUSE	IPI00126172	IPI00126172	41	11	172.09	127	RIKEN cDNA 4931406C07
Irs2	21001	0	0	21	40400000	MOUSE	IPI00379844	IPI00379844	18	12	169.7	128	Insulin receptor substrate 2
Tbrg4	25001	0	0	25	99500000	MOUSE	IPI00623789	IPI00623789|IPI00453815	31	13	169.41	129	MKIAA0948 protein
Hdac6	30001	0	0	30	65900000	MOUSE	IPI00323705	IPI00323705	15	11	168.43	130	Hdac6 protein
Hagh	4.42833	14	5880000	62	492000000	MOUSE	IPI00115866	IPI00115866|IPI00674167	60	10	166.7	131	Hydroxyacylglutathione hydrolase
Ptk9	14.5973	5	1750000	73	310000000	MOUSE	IPI00314844	IPI00314844|IPI00605242|IPI00674128|IPI00263725	43	11	166.62	132	Twinfilin-1
Tsc22d1	49001	0	0	49	86900000	MOUSE	IPI00420803	IPI00420803|IPI00464104	16	12	166.58	133	TSC22-related inducible leucine zipper 1b
Yy1	9.49575	2	199000	19	49500000	MOUSE	IPI00311892	IPI00311892|IPI00406036|IPI00459421|IPI00658247|IPI00228316|IPI00125993	35	12	166.09	134	Transcriptional repressor protein YY1
Aldoa	12.4943	2	479000	25	97200000	MOUSE	IPI00221402	IPI00221402|IPI00649880|IPI00315143|IPI00119458|IPI00133580|IPI00676020|IPI00668207|IPI00668801|IPI00674631|IPI00671343	46	10	164.29	135	Fructose-bisphosphate aldolase A
BC010304	16001	0	0	16	27400000	MOUSE	IPI00469237	IPI00469237|IPI00677012	13	13	164.01	136	PREDICTED: hypothetical protein LOC218236
Ampd2	16001	0	0	16	45900000	MOUSE	IPI00623834	IPI00623834|IPI00406639|IPI00649818|IPI00648417|IPI00649301|IPI00649042	20	12	162.42	137	95 kDa protein
Tnr	13001	0	0	13	35900000	MOUSE	IPI00227126	IPI00227126|IPI00553593	14	11	162.1	138	Splice Isoform 1 of Tenascin-R precursor
Dpp9	36001	0	0	36	58500000	MOUSE	IPI00462461	IPI00462461|IPI00624414|IPI00606731	17	12	161.58	139	Splice Isoform 1 of Dipeptidyl peptidase 9
Ppm1f	20001	0	0	20	81300000	MOUSE	IPI00275512	IPI00275512	34	10	161.28	140	Ca(2+)/calmodulin-dependent protein kinase phosphatase
Bphl	19001	0	0	19	123000000	MOUSE	IPI00320462	IPI00320462|IPI00622993|IPI00623838	49	11	160.71	141	NOD-derived CD11c +ve dendritic cells cDNA, RIKEN full-length enriched library, clone:F630016M18 product:biphenyl hydrolase-like
Tuba1	26.6581	3	979000	80	191000000	MOUSE	IPI00652705	IPI00652705|IPI00652850|IPI00110753|IPI00403810|IPI00117348|IPI00653099|IPI00604879|IPI00129028|IPI00665335|IPI00466390|IPI00663568|IPI00669497|IPI00668038|IPI00117350|IPI00311175|IPI00675925|IPI00605045|IPI00661713|IPI00473667|IPI00674478|IPI00676463|IPI00622372|IPI00605913|IPI00621551|IPI00659797|IPI00661835|IPI00666085|IPI00672760|IPI00669966|IPI00664945	32	11	160.65	142	12 days embryo spinal ganglion cDNA, RIKEN full-length enriched library, clone:D130054D24 product:tubulin, alpha 1, full insert sequence
Mbp	2.71416	14	4150000	38	955000000	MOUSE	IPI00223377	IPI00223377|IPI00223382|IPI00223593|IPI00223378|IPI00223594|IPI00223379|IPI00223595|IPI00223380|IPI00115240|IPI00223381|IPI00223596|IPI00223375	51	10	159.21	143	Splice Isoform 4 of Myelin basic protein
Nckipsd	16001	0	0	16	24400000	MOUSE	IPI00467223	IPI00467223	24	11	159	144	SH3 adapter protein SPIN90
Ctnnb1	18001	0	0	18	73900000	MOUSE	IPI00125899	IPI00125899|IPI00229475	21	10	158.67	145	Beta-catenin
Aco2	21001	0	0	21	52000000	MOUSE	IPI00116074	IPI00116074	18	11	157.9	146	Aconitate hydratase, mitochondrial precursor
Atp6v1h	23.977	1	832000	24	455000000	MOUSE	IPI00311461	IPI00311461	30	10	156.98	147	Vacuolar ATP synthase subunit H
Mdh2	15001	0	0	15	76100000	MOUSE	IPI00331590	IPI00331590|IPI00323592	46	12	156.89	148	Malate dehydrogenase 2, NAD
Tha1	25001	0	0	25	67700000	MOUSE	IPI00119576	IPI00119576|IPI00621542	34	9	151.28	149	L-threonine aldolase
Eif2c2	13001	0	0	13	43100000	MOUSE	IPI00475248	IPI00475248|IPI00229988|IPI00671362|IPI00229577	24	12	151.07	150	Argonaute 2 protein
LOC546052	39.3206	3	1670000	118	924000000	MOUSE	IPI00474407	IPI00474407|IPI00315166|IPI00626628|IPI00457704|IPI00673031|IPI00133503|IPI00114472|IPI00136263|IPI00461641|IPI00553612|IPI00137687|IPI00670537|IPI00626071|IPI00622748|IPI00673493	41	9	150.76	151	PREDICTED: similar to ribosomal protein L27a
Abcf2	31001	0	0	31	60500000	MOUSE	IPI00116825	IPI00116825|IPI00668563	22	12	150.68	152	ATP-binding cassette sub-family F member 2
Dlgh2	14001	0	0	14	39100000	MOUSE	IPI00649556	IPI00649556|IPI00226727|IPI00129282|IPI00648194|IPI00649737|IPI00648424|IPI00466988|IPI00122094|IPI00622720|IPI00626797|IPI00460450|IPI00648595|IPI00125861|IPI00668389|IPI00658849|IPI00674640|IPI00408668|IPI00553807|IPI00669774|IPI00673265|IPI00672206|IPI00678465|IPI00663749|IPI00672505	19	12	150.24	153	Splice Isoform 7 of Postsynaptic density protein PSD-93
2610110G12Rik	23001	0	0	23	123000000	MOUSE	IPI00230368	IPI00230368|IPI00404416|IPI00322313|IPI00263903|IPI00121220	33	11	148.88	154	2610110G12Rik protein
Rasgrf2	14001	0	0	14	47300000	MOUSE	IPI00108372	IPI00108372|IPI00118835	14	10	148.53	155	Guanine nucleotide release/exchange factor Ras-GRF2
Synj1	16001	0	0	16	32400000	MOUSE	IPI00229626	IPI00229626|IPI00622730|IPI00669398	10	12	147.73	156	PREDICTED: synaptojanin 1
Elac2	14001	0	0	14	37000000	MOUSE	IPI00400401	IPI00400401|IPI00400402|IPI00649483|IPI00649228	18	10	147.38	157	Splice Isoform 1 of Zinc phosphodiesterase ELAC protein 2
Gls	18.982	1	244000	19	80600000	MOUSE	IPI00464317	IPI00464317|IPI00672820|IPI00671957|IPI00658593	22	11	146.78	158	PREDICTED: glutaminase isoform 1
Cntnap1	15001	0	0	15	35900000	MOUSE	IPI00338983	IPI00338983|IPI00665935	11	11	146.67	159	Contactin-associated protein 1 precursor
Aldh18a1	13.987	1	279000	14	39000000	MOUSE	IPI00129350	IPI00129350|IPI00221398	17	10	145.69	160	Splice Isoform Long of Delta 1-pyrroline-5-carboxylate synthetase
Smad4	81001	0	0	81	187000000	MOUSE	IPI00125567	IPI00125567|IPI00556778	24	9	144.52	161	Mothers against decapentaplegic homolog 4
Pak7	21001	0	0	21	61600000	MOUSE	IPI00225805	IPI00225805	22	11	144.39	162	Serine/threonine-protein kinase PAK 7
LOC381240	24.976	1	230000	25	67000000	MOUSE	IPI00622961	IPI00622961|IPI00131625|IPI00457885	22	10	143.76	163	70 kDa protein
P140	11001	0	0	11	16600000	MOUSE	IPI00649708	IPI00649708|IPI00396743|IPI00116599|IPI00467346|IPI00649451	17	10	142.83	164	130 kDa protein
Dync1i2	10.3302	3	271000	31	56000000	MOUSE	IPI00653072	IPI00653072|IPI00131086	23	10	142.59	165	12 days embryo spinal ganglion cDNA, RIKEN full-length enriched library, clone:D130045J06 product:dynein, cytoplasmic, intermediate chain 2, full insert sequence
Pkm2	17001	0	0	17	48100000	MOUSE	IPI00407130	IPI00407130|IPI00469199|IPI00669289|IPI00276731|IPI00621690|IPI00668400|IPI00664511|IPI00659626|IPI00668986|IPI00133605	24	10	142.32	166	NOD-derived CD11c +ve dendritic cells cDNA, RIKEN full-length enriched library, clone:F630220E24 product:pyruvate kinase, muscle, full insert sequence
Gda	19001	0	0	19	101000000	MOUSE	IPI00469987	IPI00469987|IPI00622224|IPI00458508	26	10	139.78	167	Guanine deaminase
Dock3	12001	0	0	12	19500000	MOUSE	IPI00284521	IPI00284521|IPI00625657|IPI00671633	7	9	138.94	168	Dedicator of cytokinesis protein 3
Wdr42a	12.988	1	338000	13	46800000	MOUSE	IPI00229856	IPI00229856|IPI00407739	24	10	136.95	169	Mus musculus cDNA fis, clone TRACH2007688
Pitrm1	13001	0	0	13	32600000	MOUSE	IPI00170126	IPI00170126	16	10	136.69	170	7 days embryo whole body cDNA, RIKEN full-length enriched library, clone:C430017D11 product:pitrilysin metalloprotease 1, full insert sequence
1110001M19Rik	17001	0	0	17	59800000	MOUSE	IPI00330146	IPI00330146	26	10	135.65	171	0 day neonate head cDNA, RIKEN full-length enriched library, clone:4833415L12 product:FMRP interacting protein, 82kD homolog
Ap2a1	15001	0	0	15	44500000	MOUSE	IPI00621985	IPI00621985|IPI00108780|IPI00624492|IPI00622911|IPI00229805|IPI00623536|IPI00310131	14	10	135.65	172	102 kDa protein
Zfp187	15001	0	0	15	38100000	MOUSE	IPI00108738	IPI00108738	28	10	135.13	173	Novel SCAN domain containing C2H2 type zinc finger protein
Cat	11001	0	0	11	42500000	MOUSE	IPI00312058	IPI00312058	23	10	134.51	174	Catalase
Pafah1b3	14.4933	2	620000	29	204000000	MOUSE	IPI00118819	IPI00118819|IPI00461010	58	10	133.42	175	Platelet-activating factor acetylhydrolase IB gamma subunit
Pak1ip1	15.985	1	1170000	16	33200000	MOUSE	IPI00120790	IPI00120790|IPI00624707	32	10	133.19	176	PAK/PLC-interacting protein 1
Centa1	18001	0	0	18	80500000	MOUSE	IPI00378768	IPI00378768|IPI00225993|IPI00153677	31	8	131.43	177	Adult male testis cDNA, RIKEN full-length enriched library, clone:4930431P11 product:similar to CENTAURIN ALPHA
Pde1a	16.984	1	251000	17	106000000	MOUSE	IPI00121336	IPI00121336|IPI00223497|IPI00553355|IPI00551326|IPI00225618|IPI00133376|IPI00622532|IPI00466650	21	9	131.4	178	Splice Isoform PDE1A2 of Calcium/calmodulin-dependent 3',5'-cyclic nucleotide phosphodiesterase 1A
Sos1	12001	0	0	12	21900000	MOUSE	IPI00311611	IPI00311611|IPI00127256|IPI00661929	12	10	130.62	179	Son of sevenless homolog 1
Plekha5	11001	0	0	11	35000000	MOUSE	IPI00460678	IPI00460678|IPI00229810|IPI00130430	12	10	130.27	180	MKIAA1686 protein
Zfp281	23001	0	0	23	73500000	MOUSE	IPI00116926	IPI00116926	20	10	129.02	181	Activated spleen cDNA, RIKEN full-length enriched library, clone:F830206E03 product:zinc finger protein 281, full insert sequence
Frmd4a	15001	0	0	15	33200000	MOUSE	IPI00222107	IPI00222107|IPI00465706	12	9	128.71	182	FERM domain containing 4A
Syt1	13001	0	0	13	24300000	MOUSE	IPI00129618	IPI00129618	29	10	128.16	183	Synaptotagmin-1
Krt2-17	21001	0	0	21	68700000	MOUSE	IPI00157501	IPI00157501|IPI00463282|IPI00139301|IPI00470126|IPI00622240|IPI00330198|IPI00114241|IPI00626976|IPI00678272|IPI00675855|IPI00663545|IPI00131368|IPI00620647|IPI00347110|IPI00221797|IPI00131366|IPI00316329|IPI00625729|IPI00420970|IPI00322209|IPI00605975|IPI00222228|IPI00330480|IPI00124499|IPI00346834|IPI00348328|IPI00674736|IPI00462140|IPI00468956|IPI00331459|IPI00406377|IPI00117042|IPI00649033|IPI…	30	10	127.93	184	Keratin 2 epidermis
Axin1	12001	0	0	12	16300000	MOUSE	IPI00132686	IPI00132686|IPI00228376	13	10	127.6	185	PREDICTED: similar to Axin-1 (Axis inhibition protein 1) (Fused protein)
Dvl3	17001	0	0	17	78600000	MOUSE	IPI00117059	IPI00117059|IPI00556704|IPI00121386|IPI00653693|IPI00119027	23	11	127.23	186	Segment polarity protein dishevelled homolog DVL-3
Slc25a5	15001	0	0	15	26200000	MOUSE	IPI00127841	IPI00127841|IPI00115564|IPI00458351|IPI00676622|IPI00462250|IPI00658303|IPI00626436|IPI00663454|IPI00659593|IPI00678648|IPI00621383|IPI00620552|IPI00622196|IPI00626698|IPI00626116|IPI00604985|IPI00666513|IPI00668990|IPI00664079|IPI00658562|IPI00265371	34	10	126.86	187	ADP/ATP translocase 2
Cspg2	11001	0	0	11	16500000	MOUSE	IPI00408445	IPI00408445|IPI00623640|IPI00121038|IPI00469565|IPI00230441|IPI00469172|IPI00658588	5	10	126.76	188	PREDICTED: chondroitin sulfate proteoglycan 2 isoform 1
Adam23	17001	0	0	17	67300000	MOUSE	IPI00458025	IPI00458025|IPI00129175|IPI00668891|IPI00650001|IPI00648288|IPI00458023|IPI00649891|IPI00480277|IPI00648033|IPI00648758	18	9	126.62	189	Splice Isoform Beta of ADAM 23 precursor
Alb1	15001	0	0	15	35900000	MOUSE	IPI00131695	IPI00131695	26	9	126.46	190	Serum albumin precursor
Rapgef2	10001	0	0	10	20300000	MOUSE	IPI00275899	IPI00275899|IPI00551348|IPI00648738|IPI00658532|IPI00553816	12	9	125.79	191	PREDICTED: Rap guanine nucleotide exchange factor (GEF) 2
Vcpip1	14001	0	0	14	30500000	MOUSE	IPI00377609	IPI00377609|IPI00466186	10	9	125.73	192	Splice Isoform 1 of Deubiquitinating protein VCIP135
Hspg2	11001	0	0	11	58300000	MOUSE	IPI00515360	IPI00515360|IPI00113824	5	9	125.61	193	14 days pregnant adult female placenta cDNA, RIKEN full-length enriched library, clone:M5C1029N18 product:perlecan
1700012H17Rik	18001	0	0	18	46000000	MOUSE	IPI00226450	IPI00226450	36	8	125.23	194	15 days pregnant adult female placenta cDNA, RIKEN full-length enriched library, clone:I530023N15 product:hypothetical protein, full insert sequence
C030032C09Rik	13001	0	0	13	41100000	MOUSE	IPI00664176	IPI00664176|IPI00314196|IPI00664116|IPI00672169|IPI00457583|IPI00457597|IPI00621236|IPI00663273|IPI00673967|IPI00672162|IPI00469630	8	8	125.2	195	PREDICTED: similar to cajalin 2 isoform a isoform 9
Haghl	18001	0	0	18	61200000	MOUSE	IPI00119017	IPI00119017	42	8	125.14	196	Adult male cerebellum cDNA, RIKEN full-length enriched library, clone:1500017E18 product:similar to HAGH
LOC545810	14001	0	0	14	45400000	MOUSE	IPI00659430	IPI00659430|IPI00475059|IPI00663548|IPI00677049|IPI00134992|IPI00673165	13	10	124.97	197	PREDICTED: similar to autism susceptibility candidate 2 isoform 10
Vps11	19001	0	0	19	35500000	MOUSE	IPI00229777	IPI00229777	12	9	123.65	198	Vacuolar protein sorting 11
Tcf20	15001	0	0	15	61900000	MOUSE	IPI00407458	IPI00407458|IPI00228557	8	10	123.39	199	Splice Isoform 1 of Transcription factor 20
Cp	12001	0	0	12	45800000	MOUSE	IPI00605187	IPI00605187|IPI00624083|IPI00117831	12	10	123.01	200	0 day neonate lung cDNA, RIKEN full-length enriched library, clone:E030019D07 product:similar to GPI-ANCHORED CERULOPLASMIN
Ctnnd2	13001	0	0	13	14800000	MOUSE	IPI00136135	IPI00136135|IPI00228632|IPI00624791|IPI00473693|IPI00515496	9	9	122.83	201	Splice Isoform 1 of Catenin delta-2
Gap43	14001	0	0	14	6680000	MOUSE	IPI00128973	IPI00128973	57	9	122.81	202	Neuromodulin
Sdf2	38.962	1	596000	39	295000000	MOUSE	IPI00123852	IPI00123852|IPI00553596	45	8	122.24	203	Stromal cell-derived factor 2 precursor
Cnot1	12001	0	0	12	16200000	MOUSE	IPI00673465	IPI00673465|IPI00672703|IPI00677177|IPI00674283|IPI00676868|IPI00669177|IPI00664529|IPI00675634|IPI00664597|IPI00661171|IPI00420537|IPI00678060|IPI00461674	8	11	122.15	204	PREDICTED: CCR4-NOT transcription complex, subunit 1 isoform 15
Xrn1	4.49825	2	449000	9	12000000	MOUSE	IPI00129132	IPI00129132|IPI00668938|IPI00677614	6	8	121.81	205	Splice Isoform 1 of 5'-3' exoribonuclease 1
Ubap2	18001	0	0	18	35900000	MOUSE	IPI00457533	IPI00457533|IPI00648467|IPI00649307	14	8	121.77	206	Lingerer protein-1
Sbf1	13001	0	0	13	17700000	MOUSE	IPI00457486	IPI00457486|IPI00661276|IPI00669355|IPI00679064|IPI00659200|IPI00664169|IPI00672913	9	10	121.22	207	PREDICTED: SET binding factor 1 isoform 1
Nmnat3	14001	0	0	14	47000000	MOUSE	IPI00115459	IPI00115459	48	9	121.04	208	Nicotinamide mononucleotide adenylyltransferase 3
Cryzl1	20.98	1	196000	21	77100000	MOUSE	IPI00122320	IPI00122320|IPI00230387	27	8	120.55	209	Splice Isoform 1 of Quinone oxidoreductase-like 1
Phf3	10001	0	0	10	14200000	MOUSE	IPI00675015	IPI00675015|IPI00377615|IPI00669857|IPI00659716|IPI00676241|IPI00666529|IPI00664384|IPI00663324|IPI00673456|IPI00667651|IPI00122208|IPI00659694|IPI00662443	8	9	120.3	210	PREDICTED: similar to PHD finger protein 3 isoform 10
Tssc1	13001	0	0	13	86900000	MOUSE	IPI00321310	IPI00321310	31	8	118.29	211	Protein TSSC1
Cntn1	17001	0	0	17	52500000	MOUSE	IPI00123058	IPI00123058	14	9	118.11	212	Contactin-1 precursor
Foxp1	2.66611	3	1440000	8	25500000	MOUSE	IPI00323239	IPI00323239|IPI00621220|IPI00230542|IPI00407209	21	9	117.83	213	Splice Isoform A of Forkhead box protein P1
Arhgap21	11001	0	0	11	24000000	MOUSE	IPI00330139	IPI00330139|IPI00667011|IPI00676617|IPI00673604|IPI00672312|IPI00666828|IPI00663660|IPI00668116|IPI00670748|IPI00669380|IPI00667602|IPI00677367|IPI00674602|IPI00661302|IPI00670274	9	10	117.62	214	PREDICTED: Rho GTPase activating protein 21 isoform 1
3200001K10Rik	11001	0	0	11	17200000	MOUSE	IPI00658921	IPI00658921|IPI00661879|IPI00660384|IPI00271657|IPI00110429	10	9	117.62	215	PREDICTED: hypothetical protein LOC381626 isoform 1
D030060M11Rik	14001	0	0	14	13500000	MOUSE	IPI00153284	IPI00153284	25	10	117.22	216	Hypothetical protein D030060M11Rik
Tcf4	20001	0	0	20	28700000	MOUSE	IPI00120128	IPI00120128|IPI00400418|IPI00652159|IPI00400417	29	8	116	217	Splice Isoform 2 of Transcription factor 4
Homer1	17.983	1	118000	18	36000000	MOUSE	IPI00395134	IPI00395134|IPI00172234|IPI00622449|IPI00282945|IPI00323731|IPI00170191	24	8	116	218	Splice Isoform 1 of Homer protein homolog 1
AI851076	9.99101	1	51500	10	22000000	MOUSE	IPI00345960	IPI00345960	20	8	114.87	219	Novel protein
Atp1b1	14001	0	0	14	95200000	MOUSE	IPI00622442	IPI00622442|IPI00121550	25	8	114.61	220	35 kDa protein
Hk1	11001	0	0	11	188000000	MOUSE	IPI00283611	IPI00283611|IPI00468553|IPI00654414|IPI00621238|IPI00283612|IPI00127495	14	10	114.61	221	Splice Isoform HK1-SA of Hexokinase-1
Map4k4	14001	0	0	14	21900000	MOUSE	IPI00130014	IPI00130014|IPI00460720|IPI00230171|IPI00649777|IPI00648909|IPI00124753|IPI00468997|IPI00673887|IPI00662721|IPI00662333|IPI00661190|IPI00665134|IPI00660989|IPI00666749|IPI00666757|IPI00187510|IPI00279547|IPI00625974|IPI00462535|IPI00673935|IPI00667886	11	9	114.42	222	Mitogen-activated protein kinase kinase kinase kinase 4
Pib5pa	15001	0	0	15	28400000	MOUSE	IPI00173277	IPI00173277|IPI00649675	16	9	114.29	223	Phosphatidylinositol 4,5-bisphosphate 5-phosphatase A
Ncam1	13001	0	0	13	22800000	MOUSE	IPI00122971	IPI00122971|IPI00230665|IPI00322569|IPI00475341	21	9	113.47	224	Splice Isoform N-CAM 180 of Neural cell adhesion molecule 1, 180 kDa isoform precursor
Ppp3cc	14001	0	0	14	40800000	MOUSE	IPI00468124	IPI00468124|IPI00112314|IPI00108318|IPI00121545|IPI00624443|IPI00459334|IPI00112312|IPI00475109|IPI00654325|IPI00607988	21	8	113.45	225	Serine/threonine protein phosphatase 2B catalytic subunit, gamma isoform
Ubd	115001	0	0	115	645000000	MOUSE	IPI00458995	IPI00458995|IPI00139518|IPI00649896|IPI00470152|IPI00138892|IPI00380207|IPI00621468|IPI00660718|IPI00108590|IPI00342013|IPI00625696|IPI00377342|IPI00662409|IPI00659129|IPI00282332|IPI00604920|IPI00658757	70	7	112.6	226	UbiqUitin C
Ptges2	11001	0	0	11	24400000	MOUSE	IPI00312174	IPI00312174	30	7	111.37	227	Prostaglandin E synthase 2
Vps29	26.974	1	73600	27	265000000	MOUSE	IPI00230513	IPI00230513|IPI00136936	44	7	111.27	228	Splice Isoform 2 of Vacuolar protein sorting 29
Cit	12001	0	0	12	21900000	MOUSE	IPI00655040	IPI00655040|IPI00406762|IPI00655108|IPI00473396|IPI00272387|IPI00264415	8	10	110.92	229	Splice Isoform 5 of Citron Rho-interacting kinase
Fdxr	13001	0	0	13	31400000	MOUSE	IPI00453981	IPI00453981	19	8	110.73	230	Adult male thymus cDNA, RIKEN full-length enriched library, clone:5830428C01 product:ferredoxin reductase, full insert sequence
1110012J17Rik	8.99201	1	338000	9	17100000	MOUSE	IPI00624581	IPI00624581|IPI00406086	7	9	110.61	231	CDNA, RIKEN full-length enriched library, clone:M421002C03 product:hypothetical protein, full insert sequence
Pitpnm2	11001	0	0	11	18300000	MOUSE	IPI00460698	IPI00460698|IPI00128947|IPI00462406	9	9	109.77	232	MKIAA1457 protein
App	11001	0	0	11	25500000	MOUSE	IPI00230494	IPI00230494|IPI00114389|IPI00323079	14	7	109.2	233	Splice Isoform APP751 of Amyloid beta A4 protein precursor
Mrg1	14001	0	0	14	53000000	MOUSE	IPI00124199	IPI00124199|IPI00230156|IPI00620393|IPI00230154|IPI00230155|IPI00221551|IPI00406294|IPI00461974|IPI00311956|IPI00553829	23	7	108.9	234	Splice Isoform Meis2C of Homeobox protein Meis2
Sdf2l1	5.33189	3	2340000	16	90300000	MOUSE	IPI00227657	IPI00227657	50	7	108.88	235	Stromal cell-derived factor 2-like protein 1 precursor
2310021P13Rik	13001	0	0	13	24300000	MOUSE	IPI00467933	IPI00467933|IPI00461609	8	8	108.61	236	CDNA, RIKEN full-length enriched library, clone:M5C1031A15 product:Hypothetical ATP/GTP-binding site motif A homolog
Ndufs6	1.54544	33	41500000	51	937000000	MOUSE	IPI00128345	IPI00128345|IPI00673568|IPI00674389	62	7	108.26	237	NADH-ubiquinone oxidoreductase 13 kDa-A subunit, mitochondrial precursor
Helz	14001	0	0	14	23500000	MOUSE	IPI00453654	IPI00453654|IPI00649664|IPI00649531	7	8	108.18	238	Helicase with zinc finger domain
Sf3b4	0.838715	31	47600000	26	228000000	MOUSE	IPI00154082	IPI00154082|IPI00678657|IPI00658965	25	6	106.19	239	Splicing factor 3b, subunit 4
Slc12a5	12001	0	0	12	27400000	MOUSE	IPI00465769	IPI00465769|IPI00653739|IPI00115231	10	9	106.11	240	Solute carrier family 12 member 5
Fah	18001	0	0	18	33800000	MOUSE	IPI00653931	IPI00653931|IPI00310035	27	8	105.04	241	Visual cortex cDNA, RIKEN full-length enriched library, clone:K430330E02 product:fumarylacetoacetate hydrolase, full insert sequence
Sox8	8001	0	0	8	16200000	MOUSE	IPI00111141	IPI00111141|IPI00131219|IPI00111143|IPI00668223|IPI00473173	28	8	104.95	242	Transcription factor SOX-8
Nef3	12001	0	0	12	28500000	MOUSE	IPI00323800	IPI00323800|IPI00162945|IPI00554928|IPI00135965|IPI00169702	10	8	104.32	243	Neurofilament triplet M protein
Sdfr1	20001	0	0	20	73000000	MOUSE	IPI00662285	IPI00662285|IPI00123831|IPI00459329	31	8	104.06	244	Splice Isoform 3 of Stromal cell-derived receptor 1 precursor
Tjp1	11001	0	0	11	13900000	MOUSE	IPI00135971	IPI00135971	9	9	103.65	245	Tight junction protein ZO-1
Dock9	8001	0	0	8	6640000	MOUSE	IPI00337050	IPI00337050|IPI00677478|IPI00664508|IPI00677702|IPI00665365|IPI00674670|IPI00665727|IPI00679120|IPI00667979|IPI00660936|IPI00670451|IPI00666390|IPI00462129|IPI00668422|IPI00671822|IPI00668833	7	8	102.28	246	Splice Isoform 2 of Dedicator of cytokinesis protein 9
LOC637074	3.24944	4	367000	13	36200000	MOUSE	IPI00661480	IPI00661480|IPI00605109	7	7	102.02	247	PREDICTED: similar to CG17265-PA
Krt1-10	9.49575	2	218000	19	80100000	MOUSE	IPI00110670	IPI00110670|IPI00468696|IPI00227140|IPI00136056|IPI00656215|IPI00131209|IPI00420316|IPI00230365|IPI00225378|IPI00112947	10	7	102.01	248	Keratin, type I cytoskeletal 10
Pou3f3	8.49625	2	759000	17	65500000	MOUSE	IPI00133442	IPI00133442|IPI00133441|IPI00129796|IPI00108391|IPI00121124	26	7	101.94	249	POU domain, class 3, transcription factor 3
Cacna2d1	9001	0	0	9	18400000	MOUSE	IPI00319970	IPI00319970|IPI00407868|IPI00230013|IPI00410982|IPI00114348|IPI00626793	12	8	101.7	250	Splice Isoform 2E of Dihydropyridine-sensitive L-type, calcium channel alpha-2/delta subunits precursor
Prkcc	14.986	1	238000	15	21700000	MOUSE	IPI00122069	IPI00122069|IPI00227898|IPI00321446|IPI00652220	16	8	101.45	251	Protein kinase C, gamma type
Pde2a	14001	0	0	14	28400000	MOUSE	IPI00380799	IPI00380799|IPI00623742|IPI00652772	10	7	100.99	252	Visual cortex cDNA, RIKEN full-length enriched library, clone:K230012M18 product:phosphodiesterase 2A, cGMP-stimulated, full insert sequence
5730453I16Rik	6.997	2	476000	14	42100000	MOUSE	IPI00225249	IPI00225249	21	7	100.64	253	6 days neonate spleen cDNA, RIKEN full-length enriched library, clone:F430013P17 product:hypothetical protein, full insert sequence
Spen	12001	0	0	12	35300000	MOUSE	IPI00378158	IPI00378158|IPI00378159|IPI00605780	3	9	99.61	254	Splice Isoform 1 of Msx2-interacting protein
Neb	11001	0	0	11	72200000	MOUSE	IPI00475078	IPI00475078|IPI00266989|IPI00620301	2	9	99.46	255	PREDICTED: nebulin
Sardh	8001	0	0	8	30000000	MOUSE	IPI00136213	IPI00136213|IPI00409324	10	8	99.13	256	Sarcosine dehydrogenase, mitochondrial precursor
1110049F12Rik	22001	0	0	22	51000000	MOUSE	IPI00309077	IPI00309077	41	7	99.08	257	18-day embryo whole body cDNA, RIKEN full-length enriched library, clone:1110049F12 product:AD039 (HYPOTHETICAL 24.2 kDa PROTEIN) (HT014) homolog
Garnl1	13001	0	0	13	16800000	MOUSE	IPI00454161	IPI00454161|IPI00460042|IPI00626562|IPI00460046|IPI00460044|IPI00460045	7	8	98.83	258	Splice Isoform 2 of GTPase-activating RapGAP domain-like 1
Mapt	13001	0	0	13	21300000	MOUSE	IPI00648564	IPI00648564|IPI00331265|IPI00649104|IPI00113584|IPI00465469|IPI00468678|IPI00230408|IPI00407807|IPI00648815|IPI00648252|IPI00648018	27	7	98.2	259	41 kDa protein
Hint1	6.998	3	9010000	21	229000000	MOUSE	IPI00108189	IPI00108189	72	6	97.77	260	Histidine triad nucleotide-binding protein 1
Coq6	17001	0	0	17	78500000	MOUSE	IPI00222526	IPI00222526	21	7	97.51	261	11 days pregnant adult female placenta cDNA, RIKEN full-length enriched library, clone:I530011B21 product:coenzyme Q6 homolog
Grin2b	8001	0	0	8	12400000	MOUSE	IPI00321320	IPI00321320	7	7	97.22	262	Glutamate [NMDA] receptor subunit epsilon 2 precursor
E130014H08Rik	9001	0	0	9	13400000	MOUSE	IPI00672763	IPI00672763|IPI00678705|IPI00277980|IPI00607018|IPI00135234	8	6	96.84	263	PREDICTED: hypothetical protein LOC329154 isoform 9
Bmp2k	9001	0	0	9	14800000	MOUSE	IPI00313513	IPI00313513|IPI00622859|IPI00336574	13	8	96.44	264	Splice Isoform 1 of BMP-2 inducible protein kinase
Pik3r4	9001	0	0	9	19200000	MOUSE	IPI00406045	IPI00406045|IPI00668264|IPI00662109|IPI00660794|IPI00677282|IPI00678361|IPI00658908|IPI00670117|IPI00672388|IPI00668654	10	7	96.03	265	Phosphoinositide 3-kinase regulatory subunit 4
LOC624853	12001	0	0	12	37000000	MOUSE	IPI00480560	IPI00480560|IPI00323357|IPI00331546|IPI00387494|IPI00605967|IPI00457741|IPI00659623|IPI00319992|IPI00458498|IPI00662865|IPI00133208|IPI00669004|IPI00668293|IPI00668985|IPI00462235	18	8	95.95	266	PREDICTED: similar to heat shock protein 8
Man2c1	13001	0	0	13	32100000	MOUSE	IPI00127450	IPI00127450	9	7	95.61	267	Alpha-mannosidase 2C1
Plxna1	11001	0	0	11	24400000	MOUSE	IPI00137311	IPI00137311|IPI00137314	6	8	95.53	268	Plexin 1
Gnn	8001	0	0	8	25100000	MOUSE	IPI00648312	IPI00648312|IPI00380851|IPI00674233	17	7	95.06	269	Activated spleen cDNA, RIKEN full-length enriched library, clone:F830109J19 product:TU12B1-TY protein homolog
Epb4.1l4b	10001	0	0	10	24900000	MOUSE	IPI00649652	IPI00649652|IPI00125467|IPI00648317|IPI00662824|IPI00626142	14	7	94.43	270	100 kDa protein
Slc4a10	11001	0	0	11	25300000	MOUSE	IPI00227302	IPI00227302|IPI00555118|IPI00323442	8	7	94.29	271	7 days neonate cerebellum cDNA, RIKEN full-length enriched library, clone:A730048F24 product:solute carrier family 4, sodium bicarbonate cotransporter-like, member 10, full insert sequence.
IPI00672741	10001	0	0	10	18200000	MOUSE	IPI00672741	IPI00672741|IPI00469213|IPI00400197	15	7	93.83	272	PREDICTED: similar to Protein KIAA0427 isoform 2
Stk25	8001	0	0	8	16500000	MOUSE	IPI00421210	IPI00421210|IPI00131463|IPI00115494|IPI00116065	16	6	93.6	273	Bone marrow macrophage cDNA, RIKEN full-length enriched library, clone:I830091A18 product:Serine/threonine protein kinase 25 (EC 2.7.1.37) (Sterile 20/oxidant stress-response kinase 1) (Ste20/oxidant stress response kinase-1) (SOK-1) (Ste20-like kinase), full insert sequence
Sin3a	9001	0	0	9	20000000	MOUSE	IPI00276051	IPI00276051|IPI00607936|IPI00117932|IPI00350767|IPI00350768	9	7	93.32	274	Splice Isoform 2 of Paired amphipathic helix protein Sin3a
IPI00625588	14001	0	0	14	69000000	MOUSE	IPI00625588	IPI00625588|IPI00274407|IPI00460132	19	6	92.9	275	50 kDa protein
Grlf1	11001	0	0	11	21200000	MOUSE	IPI00480321	IPI00480321	6	6	92.77	276	Adult male brain UNDEFINED_CELL_LINE cDNA, RIKEN full-length enriched library, clone:M5C1108E05 product:Glucocorticoid receptor DNA binding factor 1
Trp53bp1	11001	0	0	11	36800000	MOUSE	IPI00229801	IPI00229801|IPI00108389|IPI00475245|IPI00674562|IPI00404337	5	6	92.73	277	Splice Isoform 1 of Tumor suppressor p53-binding protein 1
Lrrc7	11001	0	0	11	61300000	MOUSE	IPI00658526	IPI00658526|IPI00658758|IPI00330144	9	8	92.64	278	PREDICTED: similar to leucine rich repeat containing 7 isoform 2
Wasf1	9001	0	0	9	31700000	MOUSE	IPI00471372	IPI00471372	16	7	92.27	279	Wiskott-Aldrich syndrome protein family member 1
2410012H02Rik	32001	0	0	32	150000000	MOUSE	IPI00109395	IPI00109395	44	6	90.96	280	ES cells cDNA, RIKEN full-length enriched library, clone:2410012H02 product:RIKEN cDNA 2410012H02
Gria2	8001	0	0	8	388000000	MOUSE	IPI00608015	IPI00608015|IPI00136967|IPI00466699|IPI00228621|IPI00407939|IPI00136965|IPI00648867|IPI00407594|IPI00131471|IPI00131472	9	7	90.95	281	Splice Isoform 4 of Glutamate receptor 2 precursor
Nucb2	8001	0	0	8	11400000	MOUSE	IPI00309704	IPI00309704	22	7	90.74	282	Nucleobindin 2 precursor
Cs	11001	0	0	11	24300000	MOUSE	IPI00113141	IPI00113141|IPI00118825	31	7	90.21	283	Citrate synthase, mitochondrial precursor
Letm1	10001	0	0	10	35400000	MOUSE	IPI00131177	IPI00131177	12	6	90.11	284	Leucine zipper-EF-hand containing transmembrane protein 1, mitochondrial precursor
E030041M21Rik	10001	0	0	10	17500000	MOUSE	IPI00621558	IPI00621558|IPI00404718	11	8	89.98	285	HypotHetical protein LOC75089
Bckdk	10001	0	0	10	49700000	MOUSE	IPI00115094	IPI00115094	26	6	89.94	286	[3-methyl-2-oxobutanoate dehydrogenase [lipoamide]] kinase, mitochondrial precursor
LOC640847	10001	0	0	10	34700000	MOUSE	IPI00475310	IPI00475310|IPI00117312	18	7	89.69	287	PREDICTED: similar to Aspartate aminotransferase, mitochondrial precursor (Transaminase A) (Glutamate oxaloacetate transaminase 2)
Dld	17001	0	0	17	78900000	MOUSE	IPI00115569	IPI00115569|IPI00331564	20	6	88.77	288	Dihydrolipoyl dehydrogenase, mitochondrial precursor
B230118G17Rik	18001	0	0	18	77900000	MOUSE	IPI00108479	IPI00108479|IPI00623313	19	7	88.37	289	80 kDa protein
IPI00268933_reverse	12001	0	0	12	24900000	FALSE	IPI00268933_reverse	IPI00268933_reverse|IPI00677325_reverse|IPI00674321_reverse|IPI00661710_reverse|IPI00660723_reverse	3	8	88.17	290	PREDICTED: vacuolar protein sorting 13C isoform 1
D3Bwg0562e	23.977	1	133000	24	47300000	MOUSE	IPI00420590	IPI00420590	10	6	88.07	291	Plasticity related gene 1 protein
2810421I24Rik	12001	0	0	12	24000000	MOUSE	IPI00267299	IPI00267299|IPI00460703	14	7	87.88	292	Mammary gland RCB-0527 Jyg-MC(B) cDNA, RIKEN full-length enriched library, clone:G930004J23 product:hypothetical FAST kinase leucine- rich containing protein, full insert sequence
Basp1	13001	0	0	13	8010000	MOUSE	IPI00129519	IPI00129519	65	7	87.48	293	Brain acid soluble protein 1
Brcc3	16001	0	0	16	86800000	MOUSE	IPI00137103	IPI00137103	28	6	86.44	294	C6.1A protein
Tbr1	8.99201	1	201000	9	17800000	MOUSE	IPI00133372	IPI00133372|IPI00621143	18	7	86.31	295	T-brain-1 protein
Mllt4	7001	0	0	7	23300000	MOUSE	IPI00660193	IPI00660193|IPI00662982|IPI00659882	6	7	86.19	296	PREDICTED: similar to Afadin (Af-6 protein) isoform 4
Ncdn	8001	0	0	8	21400000	MOUSE	IPI00331299	IPI00331299	10	6	86.16	297	NOD-derived CD11c +ve dendritic cells cDNA, RIKEN full-length enriched library, clone:F630106C16 product:neurochondrin, full insert sequence
9030409G11Rik	9001	0	0	9	20000000	MOUSE	IPI00222264	IPI00222264|IPI00403258	20	7	85.74	298	Adult male olfactory brain cDNA, RIKEN full-length enriched library, clone:6430553F04 product:hypothetical SAM/Pointed domain structure containing protein, full insert sequence
Tle4	9001	0	0	9	15900000	MOUSE	IPI00407702	IPI00407702|IPI00624532|IPI00627055|IPI00466460|IPI00468606|IPI00321347|IPI00649150|IPI00623322|IPI00230251|IPI00649413|IPI00230248|IPI00230249|IPI00230252	13	7	85.58	299	84 kDa protein
9030217H17Rik	19001	0	0	19	45400000	MOUSE	IPI00662157	IPI00662157|IPI00228431|IPI00415557|IPI00415558	12	6	85.51	300	PREDICTED: similar to Synaptopodin isoform 1
Slc39a6	5.66511	3	3790000	17	114000000	MOUSE	IPI00469000	IPI00469000	9	6	85.34	301	Zinc transporter SLC39A6 precursor
Purg	4.998	2	2650000	10	35800000	MOUSE	IPI00153880	IPI00153880|IPI00408500	23	6	85.17	302	Pur-gamma A-form
Phyhip	9001	0	0	9	52200000	MOUSE	IPI00169622	IPI00169622|IPI00224093	29	7	84.61	303	Phytanoyl-CoA hydroxylase-interacting protein
Usp9x	5.995	1	1050000	6	8220000	MOUSE	IPI00108388	IPI00108388|IPI00551372	3	6	84.31	304	Probable ubiquitin carboxyl-terminal hydrolase FAF-X
Serac1	9001	0	0	9	15400000	MOUSE	IPI00134821	IPI00134821	14	7	83.67	305	NOD-derived CD11c +ve dendritic cells cDNA, RIKEN full-length enriched library, clone:F630327A18 product:serine active site containing 1, full insert sequence
Stx1b2	8001	0	0	8	12600000	MOUSE	IPI00113149	IPI00113149	26	6	83.39	306	Syntaxin-1B2
Actn1	8001	0	0	8	21300000	MOUSE	IPI00380436	IPI00380436|IPI00118899|IPI00387557|IPI00331664|IPI00136701	8	6	83.39	307	Alpha-actinin 1
Cyfip2	7001	0	0	7	11000000	MOUSE	IPI00625090	IPI00625090|IPI00405625|IPI00621285|IPI00330476|IPI00622497|IPI00473355	7	7	82.25	308	MKIAA1168 protein
Aass	10001	0	0	10	61700000	MOUSE	IPI00387491	IPI00387491	13	7	81.85	309	Alpha-aminoadipic semialdehyde synthase, mitochondrial precursor
Dgki	11001	0	0	11	19900000	MOUSE	IPI00402764	IPI00402764|IPI00330332|IPI00551527|IPI00663154|IPI00669478	7	6	81.62	310	PREDICTED: diacylglycerol kinase, iota isoform 1
Cltc	6001	0	0	6	14500000	MOUSE	IPI00648173	IPI00648173|IPI00169916|IPI00649850	4	6	81.43	311	Clathrin, heavy polypeptide
Eif3s8	6001	0	0	6	14100000	MOUSE	IPI00321647	IPI00321647	8	6	80.93	312	Eukaryotic translation initiation factor 3, subunit 8
Arpc2	13001	0	0	13	34600000	MOUSE	IPI00658951	IPI00658951|IPI00138338|IPI00661414|IPI00668776|IPI00461936	20	6	80.89	313	PREDICTED: actin related protein 2/3 complex, subunit 2 isoform 2
Zfp609	7001	0	0	7	10200000	MOUSE	IPI00227314	IPI00227314	8	7	80.81	314	Adult male bone cDNA, RIKEN full-length enriched library, clone:9830165N24 product:hypothetical Serine-rich region/Glutamine- rich region/Zinc finger, C2H2 type containing protein, full insert sequence
Gsr	9001	0	0	9	48100000	MOUSE	IPI00111359	IPI00111359|IPI00678737	22	7	80.71	315	Glutathione reductase, mitochondrial precursor
2010300C02Rik	7001	0	0	7	5760000	MOUSE	IPI00454053	IPI00454053|IPI00678780|IPI00469322	10	7	79.91	316	PREDICTED: hypothetical protein LOC72097
Nlk	6001	0	0	6	18500000	MOUSE	IPI00119899	IPI00119899|IPI00556914|IPI00124497|IPI00119663	12	6	79.87	317	Serine/threonine kinase NLK
Limk1	10001	0	0	10	15000000	MOUSE	IPI00133642	IPI00133642|IPI00651927	17	6	79.24	318	LIM domain kinase 1
Mpst	11001	0	0	11	14400000	MOUSE	IPI00604945	IPI00604945|IPI00114957|IPI00620323	24	5	78.82	319	Adult male cecum cDNA, RIKEN full-length enriched library, clone:9130405K21 product:mercaptopyruvate sulfurtransferase, full insert sequence
Vps39	8001	0	0	8	11800000	MOUSE	IPI00460712	IPI00460712|IPI00154020|IPI00227698	10	7	78.71	320	MKIAA0770 protein
Gldc	5001	0	0	5	6830000	MOUSE	IPI00127267	IPI00127267|IPI00403373	10	5	77.74	321	Glycine dehydrogenase [decarboxylating], mitochondrial precursor
Tmlhe	8001	0	0	8	25000000	MOUSE	IPI00129163	IPI00129163	17	7	77.66	322	Trimethyllysine dioxygenase, mitochondrial precursor
Gcat	18001	0	0	18	33200000	MOUSE	IPI00136655	IPI00136655	23	6	77.56	323	2-amino-3-ketobutyrate coenzyme A ligase, mitochondrial precursor
H2afv	2.71404	7	2490000	19	303000000	MOUSE	IPI00555055	IPI00555055|IPI00331734|IPI00408898|IPI00622588|IPI00114559|IPI00622402|IPI00621978|IPI00620755|IPI00621394|IPI00673984|IPI00229543|IPI00229545|IPI00221463|IPI00265761|IPI00229544|IPI00473818|IPI00229542|IPI00153400|IPI00272033|IPI00330000|IPI00473844|IPI00230264|IPI00651852|IPI00623951|IPI00320149|IPI00654026|IPI00658833|IPI00605092|IPI00625859|IPI00624869|IPI00676036	53	5	77.51	324	Novel histone H2A family member
Mcart1	15001	0	0	15	27400000	MOUSE	IPI00262198	IPI00262198|IPI00649914	26	6	77.46	325	Activated spleen cDNA, RIKEN full-length enriched library, clone:F830010G03 product:Mitochondrial carrier triple repeat 1 homolog
Ppia	6001	0	0	6	22700000	MOUSE	IPI00554989	IPI00554989|IPI00551246|IPI00112816|IPI00670985|IPI00673658|IPI00662435|IPI00669875|IPI00458341|IPI00623419|IPI00605960|IPI00623485|IPI00277450|IPI00678556|IPI00659416|IPI00668991|IPI00623755|IPI00604804	48	6	77.38	326	Peptidyl-prolyl cis-trans isomerase A
Ube1x	9001	0	0	9	6680000	MOUSE	IPI00123313	IPI00123313	11	6	77.3	327	Ubiquitin-activating enzyme E1 1
Clstn1	8001	0	0	8	16600000	MOUSE	IPI00620988	IPI00620988|IPI00470000|IPI00649216	7	6	76.88	328	MKIAA0911 protein
Mpp3	11001	0	0	11	30400000	MOUSE	IPI00351246	IPI00351246|IPI00621466	15	6	76.7	329	Membrane associated guanylate kinase-like protein
Rbm15b	5.995	1	302000	6	16200000	MOUSE	IPI00278942	IPI00278942	14	5	76.66	330	Putative RNA-binding protein 15B
LOC547176	7001	0	0	7	13800000	MOUSE	IPI00356000	IPI00356000|IPI00606700	11	7	76.27	331	PREDICTED: hypothetical protein LOC547176
BC021611	14001	0	0	14	46700000	MOUSE	IPI00121528	IPI00121528	39	6	76.08	332	CDNA sequence BC021611
Mars2	6001	0	0	6	10100000	MOUSE	IPI00226952	IPI00226952	13	5	75.87	333	Methionyl-tRNA synthetase, mitochondrial precursor
Sts	6001	0	0	6	14600000	MOUSE	IPI00118038	IPI00118038	11	5	75.73	334	Steryl-sulfatase precursor
Bcas3	9001	0	0	9	14400000	MOUSE	IPI00515222	IPI00515222|IPI00336713|IPI00336714|IPI00649672	15	6	75.63	335	Breast carcinoma amplified sequence 3
1700037H04Rik	17001	0	0	17	44200000	MOUSE	IPI00230436	IPI00230436|IPI00133853|IPI00463525	39	5	75.43	336	Splice Isoform 1 of Protein C20orf27 homolog
Tns1	5001	0	0	5	5110000	MOUSE	IPI00659967	IPI00659967|IPI00378438	4	5	75.34	337	PREDICTED: similar to Tensin
Cox4i1	9001	0	0	9	23900000	MOUSE	IPI00117978	IPI00117978	35	5	74.91	338	Cytochrome c oxidase subunit IV isoform 1, mitochondrial precursor
Epb4.1l1	8001	0	0	8	25700000	MOUSE	IPI00465812	IPI00465812|IPI00621073|IPI00480250|IPI00652972|IPI00405986	10	6	74.69	339	Band 4.1-like protein 1
IPI00265239	31001	0	0	31	134000000	MOUSE	IPI00265239	IPI00265239|IPI00222419|IPI00625425	50	5	73.85	340	12 kDa protein
AU024582	8001	0	0	8	18100000	MOUSE	IPI00627000	IPI00627000|IPI00340039	9	6	73.78	341	AU024582 protein
Bcl11a	19001	0	0	19	54300000	MOUSE	IPI00272308	IPI00272308|IPI00267748|IPI00405328|IPI00405330	18	6	73.31	342	Splice Isoform 1 of B-cell lymphoma/leukemia 11A
D430007A19Rik	8001	0	0	8	17600000	MOUSE	IPI00469437	IPI00469437|IPI00460711|IPI00624523|IPI00675518|IPI00659898|IPI00403215|IPI00659229	8	6	73.1	343	Zfp608 protein
A930017N06Rik	12001	0	0	12	24600000	MOUSE	IPI00227288	IPI00227288|IPI00471006	10	5	73.03	344	Adult retina cDNA, RIKEN full-length enriched library, clone:A930017N06 product:hypothetical RNI-like structure containing protein, full insert sequence
Ociad2	10.99	1	360000	11	57400000	MOUSE	IPI00112139	IPI00112139	43	5	72.74	345	10 day old male pancreas cDNA, RIKEN full-length enriched library, clone:1810027I20 product:hypothetical protein, full insert sequence
Foxj3	11001	0	0	11	40100000	MOUSE	IPI00225578	IPI00225578|IPI00417077|IPI00122768	12	5	72.56	346	Splice Isoform 1 of Forkhead box protein J3
Map3k7ip2	6001	0	0	6	17900000	MOUSE	IPI00115639	IPI00115639	13	6	72.42	347	Mitogen-activated protein kinase kinase kinase 7 interacting protein 2
Pde8b	9001	0	0	9	24200000	MOUSE	IPI00261641	IPI00261641|IPI00403153|IPI00221980	9	5	72.16	348	Phosphodiesterase 8B
Taz	7001	0	0	7	22600000	MOUSE	IPI00128095	IPI00128095|IPI00402804	27	5	71.7	349	Tafazzin exon 5 deleted variant long form
Prkaa1	8001	0	0	8	15000000	MOUSE	IPI00556823	IPI00556823	13	5	71.69	350	10 days embryo whole body cDNA, RIKEN full-length enriched library, clone:2610524H16 product:5'-AMP-activated protein kinase, catalytic alpha-1 chain (EC 2.7.1.-) (AMPK alpha-1 chain) homolog
Add1	6001	0	0	6	26700000	MOUSE	IPI00136000	IPI00136000|IPI00225322	13	5	71.44	351	Splice Isoform 1 of Alpha-adducin
2810443J12Rik	8001	0	0	8	12700000	MOUSE	IPI00112046	IPI00112046|IPI00608030|IPI00607952	15	6	70.71	352	Splice Isoform 1 of WD repeat-containing protein C9orf112 homolog
Gpatc2	8001	0	0	8	14700000	MOUSE	IPI00416341	IPI00416341|IPI00416342|IPI00416343	20	5	70.53	353	Splice Isoform 1 of G patch domain containing protein 2
Cox6a1	3.49975	10	8620000	35	1050000000	MOUSE	IPI00121443	IPI00121443	60	4	69.46	354	Adult male kidney cDNA, RIKEN full-length enriched library, clone:0610009H24 product:cytochrome c oxidase, subunit VI a, polypeptide 1, full insert sequence
Gnao1	6001	0	0	6	17800000	MOUSE	IPI00230192	IPI00230192|IPI00115546|IPI00230191|IPI00330646|IPI00652902|IPI00228617|IPI00467152|IPI00416906|IPI00469793|IPI00272681|IPI00119853|IPI00229525|IPI00463891|IPI00118569|IPI00338854|IPI00347770|IPI00228620|IPI00649933|IPI00649388|IPI00649405|IPI00648939	16	5	68.33	355	Guanine nucleotide-binding protein G(o), alpha subunit 1
Wdr33	8001	0	0	8	16000000	MOUSE	IPI00170242	IPI00170242	7	5	68.19	356	Putative WDC146
Mcfd2	7.33122	3	2980000	22	49700000	MOUSE	IPI00170316	IPI00170316	52	4	68.06	357	Multiple coagulation factor deficiency protein 2 homolog precursor
IPI00126181_reverse	11001	0	0	11	50100000	FALSE	IPI00126181_reverse	IPI00126181_reverse|IPI00651884_reverse|IPI00676855_reverse|IPI00676404_reverse|IPI00606591_reverse|IPI00676742_reverse|IPI00653191_reverse|IPI00653188_reverse|IPI00676664_reverse|IPI00662950_reverse	4	6	67.9	358	PREDICTED: similar to A-kinase anchor protein 13 isoform 2 isoform 11
Cnp1	8001	0	0	8	20300000	MOUSE	IPI00319602	IPI00319602|IPI00620065|IPI00229598	17	5	67.6	359	Splice Isoform CNPII of 2',3'-cyclic-nucleotide 3'-phosphodiesterase
Atpif1	14.986	1	105000	15	742000000	MOUSE	IPI00331463	IPI00331463|IPI00127598	26	5	67.43	360	Adult male small intestine cDNA, RIKEN full-length enriched library, clone:2010107K03 product:ATPase inhibitor, full insert sequence
Abcb7	7001	0	0	7	17000000	MOUSE	IPI00672663	IPI00672663|IPI00665656|IPI00381395|IPI00621112	11	5	67.26	361	PREDICTED: ATP-binding cassette, sub-family B (MDR/TAP), member 7 isoform 3
Col18a1	5001	0	0	5	17000000	MOUSE	IPI00284816	IPI00284816|IPI00131476|IPI00230616|IPI00466577|IPI00670863	3	5	66.58	362	Splice Isoform 1 of Collagen alpha-1(XVIII) chain precursor
Cacna1b	8001	0	0	8	18800000	MOUSE	IPI00466672	IPI00466672|IPI00115062|IPI00625414|IPI00399480	3	5	66.41	363	Splice Isoform NB2 of Voltage-dependent N-type calcium channel alpha-1B subunit
Wdr81	5001	0	0	5	11600000	MOUSE	IPI00663537	IPI00663537|IPI00551096	4	5	65.61	364	PREDICTED: similar to alpha-2-plasmin inhibitor
Ndufs5	17001	0	0	17	48800000	MOUSE	IPI00117300	IPI00117300|IPI00649019	40	4	65.59	365	NADH-ubiquinone oxidoreductase 15 kDa subunit
4631403P03Rik	7001	0	0	7	8260000	MOUSE	IPI00224269	IPI00224269	23	4	65.45	366	10 days neonate cortex cDNA, RIKEN full-length enriched library, clone:A830089I08 product:hypothetical protein, full insert sequence
LOC634141	8001	0	0	8	33600000	MOUSE	IPI00122307	IPI00122307	17	5	65.35	367	Lipoyltransferase 1, mitochondrial precursor
Cadps	6001	0	0	6	11700000	MOUSE	IPI00330163	IPI00330163|IPI00668903|IPI00670114|IPI00671347	5	5	65.06	368	Splice Isoform 2 of Calcium-dependent secretion activator 1
Vps35	5001	0	0	5	18900000	MOUSE	IPI00111181	IPI00111181	7	5	64.9	369	Vacuolar protein sorting 35
Sepp1	10001	0	0	10	38200000	MOUSE	IPI00137599	IPI00137599	22	5	64.87	370	Selenoprotein P precursor
Tcf7l2	6001	0	0	6	26000000	MOUSE	IPI00129307	IPI00129307|IPI00224937|IPI00625942|IPI00224938|IPI00224940|IPI00620926|IPI00224941|IPI00330651|IPI00224936|IPI00230713|IPI00118921|IPI00119934|IPI00402999	18	5	64.79	371	Splice Isoform 1 of Transcription factor 7-like 2
Ap2b1	6001	0	0	6	12100000	MOUSE	IPI00378063	IPI00378063|IPI00119689|IPI00346965|IPI00648683	8	5	63.96	372	Splice Isoform 2 of Adapter-related protein complex 2 beta 1 subunit
Dyrk1a	6001	0	0	6	25000000	MOUSE	IPI00118849	IPI00118849|IPI00626135|IPI00460677|IPI00323385	11	5	63.75	373	Dual specificity tyrosine-phosphorylation regulated kinase 1A
Prpf4b	7001	0	0	7	11800000	MOUSE	IPI00320690	IPI00320690|IPI00116381	5	5	63.73	374	Serine/threonine-protein kinase PRP4 homolog
Plec1	5001	0	0	5	5920000	MOUSE	IPI00421270	IPI00421270|IPI00468273|IPI00421268|IPI00135462|IPI00399735|IPI00626385|IPI00400214|IPI00620498|IPI00381239|IPI00400215|IPI00625928|IPI00625056|IPI00421271|IPI00623020|IPI00421267|IPI00400209	1	5	63.38	375	Plectin 3
Ube3b	5001	0	0	5	9850000	MOUSE	IPI00112716	IPI00112716	9	5	63.1	376	Ubiquitin-protein ligase UBE3B
IPI00674050_reverse	8001	0	0	8	19200000	FALSE	IPI00674050_reverse	IPI00674050_reverse|IPI00378446_reverse|IPI00624927_reverse	4	6	62.41	377	PREDICTED: similar to ciliary rootlet coiled-coil, rootletin
Fubp1	5001	0	0	5	9130000	MOUSE	IPI00123292	IPI00123292|IPI00467635|IPI00379513|IPI00665814|IPI00661670|IPI00677817|IPI00659769|IPI00661296|IPI00678500	9	5	62.28	378	16 days neonate thymus cDNA, RIKEN full-length enriched library, clone:A130068C19 product:Far upstream element binding protein 1 (FUSE binding protein 1) (FBP) homolog
Akr1a4	7001	0	0	7	19600000	MOUSE	IPI00466128	IPI00466128|IPI00649072	20	5	62.2	379	Alcohol dehydrogenase
Zfx	5001	0	0	5	9610000	MOUSE	IPI00620170	IPI00620170|IPI00134496|IPI00134493|IPI00134547	8	4	62.15	380	95 kDa protein
Gm48	10001	0	0	10	32100000	MOUSE	IPI00345813	IPI00345813|IPI00674667	5	5	62.15	381	PREDICTED: gene model 48
Arpc1a	6001	0	0	6	17800000	MOUSE	IPI00127987	IPI00127987|IPI00460942|IPI00280759	19	5	61.92	382	Actin-related protein 2/3 complex subunit 1A
Gclc	5001	0	0	5	16500000	MOUSE	IPI00125658	IPI00125658	9	4	61.44	383	Glutamate--cysteine ligase catalytic subunit
Amot	12001	0	0	12	61900000	MOUSE	IPI00623015	IPI00623015|IPI00128290	12	5	61.27	384	86 kDa protein
mt-Co2	10001	0	0	10	42500000	MOUSE	IPI00131176	IPI00131176	23	4	61.2	385	Cytochrome c oxidase subunit 2
Strn4	6001	0	0	6	16100000	MOUSE	IPI00119524	IPI00119524|IPI00607010	7	5	61.07	386	Splice Isoform 1 of Striatin-4
2006-09-10	5001	0	0	5	4580000	MOUSE	IPI00223838	IPI00223838	15	4	60.93	387	Adult male thymus cDNA, RIKEN full-length enriched library, clone:5830467C03 product:hypothetical Yeast DNA-binding domain containing protein, full insert sequence
Snap25	14001	0	0	14	23900000	MOUSE	IPI00125635	IPI00125635|IPI00225389	24	4	60.6	388	Splice Isoform SNAP-25b of Synaptosomal-associated protein 25
Trim35	6001	0	0	6	54500000	MOUSE	IPI00410787	IPI00410787|IPI00475406	18	5	60.39	389	Splice Isoform 1 of Tripartite motif protein 35
Ppm2c	8001	0	0	8	14500000	MOUSE	IPI00378636	IPI00378636|IPI00663622|IPI00672824	10	4	60.28	390	PREDICTED: protein phosphatase 2C, magnesium dependent, catalytic subunit isoform 1
Dpysl3	6001	0	0	6	15500000	MOUSE	IPI00122349	IPI00122349|IPI00312527|IPI00313151|IPI00406447	11	4	60.1	391	Dihydropyrimidinase-related protein 3
Plp1	14001	0	0	14	51600000	MOUSE	IPI00263013	IPI00263013|IPI00230610|IPI00121091	15	4	59.89	392	Adult male medulla oblongata cDNA, RIKEN full-length enriched library, clone:6330411G17 product:proteolipid protein
Slc25a3	8001	0	0	8	16100000	MOUSE	IPI00124771	IPI00124771|IPI00674009	12	5	59.85	393	Phosphate carrier protein, mitochondrial precursor
Gopc	4001	0	0	4	5290000	MOUSE	IPI00221745	IPI00221745|IPI00655113	13	4	59.84	394	Splice Isoform 1 of Golgi-associated PDZ and coiled-coil motif-containing protein
Epb4.1l3	6001	0	0	6	11300000	MOUSE	IPI00229294	IPI00229294|IPI00125501|IPI00229295|IPI00229298|IPI00406263|IPI00229299|IPI00464296|IPI00229300|IPI00404739|IPI00457456	8	4	59.68	395	Splice Isoform 2 of Band 4.1-like protein 3
Lace1	7001	0	0	7	18600000	MOUSE	IPI00169752	IPI00169752	10	5	59.58	396	Adult retina cDNA, RIKEN full-length enriched library, clone:A930026B17 product:lactation elevated 1, full insert sequence
C230096C10Rik	4001	0	0	4	21100000	MOUSE	IPI00226932	IPI00226932	5	4	59.38	397	0 day neonate cerebellum cDNA, RIKEN full-length enriched library, clone:C230096C10 product:hypothetical Quinoprotein alcohol dehydrogenase structure containing protein, full insert sequence
Stox2	5001	0	0	5	16600000	MOUSE	IPI00467354	IPI00467354|IPI00346746	9	5	59.29	398	Stox2 protein
Zfp365	6001	0	0	6	12900000	MOUSE	IPI00399502	IPI00399502|IPI00669883|IPI00457652|IPI00661965|IPI00405702|IPI00667994	11	4	58.73	399	Splice Isoform 1 of Protein ZNF365
Ckmt1	3.997	1	181000	4	10400000	MOUSE	IPI00128296	IPI00128296|IPI00120076	16	4	58.73	400	Creatine kinase, ubiquitous mitochondrial precursor
Sdha	6001	0	0	6	7880000	MOUSE	IPI00230351	IPI00230351	11	4	58.72	401	Succinate dehydrogenase [ubiquinone] flavoprotein subunit, mitochondrial precursor
Ganab	5001	0	0	5	6830000	MOUSE	IPI00115679	IPI00115679|IPI00403058|IPI00421253	6	4	58.45	402	Splice Isoform 2 of Neutral alpha-glucosidase AB precursor
Acy1	6001	0	0	6	19900000	MOUSE	IPI00132960	IPI00132960|IPI00675229	14	4	58.37	403	Aminoacylase 1
Gcap14	5001	0	0	5	24500000	MOUSE	IPI00606737	IPI00606737|IPI00118494	8	4	58.35	404	CDNA, RIKEN full-length enriched library, clone:M5C1025K13 product:NPD012 homolog
IPI00470025	4001	0	0	4	10100000	MOUSE	IPI00470025	IPI00470025|IPI00553247|IPI00319731|IPI00403958|IPI00474610|IPI00273646|IPI00462008|IPI00462075|IPI00605992|IPI00622795|IPI00622061|IPI00621218|IPI00135284|IPI00323661|IPI00458211|IPI00123176|IPI00462301|IPI00229201|IPI00134521|IPI00108939|IPI00656208|IPI00625281|IPI00626215|IPI00380885|IPI00457692|IPI00607079|IPI00271869|IPI00622980|IPI00606911|IPI00457759|IPI00606867|IPI00466688|IPI00621491|IPI…	19	4	57.95	405	41 kDa protein
Aaas	8001	0	0	8	11900000	MOUSE	IPI00311509	IPI00311509	13	4	57.9	406	Aladin
IPI00453810_reverse	6001	0	0	6	16400000	FALSE	IPI00453810_reverse	IPI00453810_reverse|IPI00620668_reverse|IPI00407074_reverse	11	5	57.86	407	Novel protein
Skb1	9001	0	0	9	19800000	MOUSE	IPI00229845	IPI00229845	9	3	57.69	408	Protein arginine N-methyltransferase 5
Ankrd28	7001	0	0	7	10200000	MOUSE	IPI00405443	IPI00405443|IPI00473543|IPI00265399	4	4	57.69	409	Ankyrin repeat domain 28
Rbmx2	5001	0	0	5	8060000	MOUSE	IPI00261255	IPI00261255	13	4	57.67	410	RNA-binding motif protein, X-linked 2
Pik4ca	7001	0	0	7	8480000	MOUSE	IPI00115875	IPI00115875	4	5	57.33	411	Phosphatidylinositol 4-kinase, catalytic, alpha polypeptide
Usp20	5001	0	0	5	6660000	MOUSE	IPI00469997	IPI00469997	12	5	57.12	412	2 days pregnant adult female ovary cDNA, RIKEN full-length enriched library, clone:E330009O13 product:ubiquitin specific protease 20, full insert sequence
Rtn4	4001	0	0	4	6100000	MOUSE	IPI00469392	IPI00469392|IPI00270767|IPI00275539|IPI00470167	8	4	57.11	413	Nogo-A
Inpp5e	5001	0	0	5	9520000	MOUSE	IPI00120199	IPI00120199	10	4	56.88	414	Mitochondrial processing peptidase alpha subunit, mitochondrial precursor
2006-09-05	10001	0	0	10	19700000	MOUSE	IPI00416280	IPI00416280|IPI00470055|IPI00605733	23	4	56.86	415	Septin 5
Ethe1	5001	0	0	5	17200000	MOUSE	IPI00113386	IPI00113386	23	4	56.75	416	ETHE1 protein, mitochondrial precursor
Dnajb12	4001	0	0	4	12300000	MOUSE	IPI00331598	IPI00331598|IPI00136212	14	4	56.63	417	0 day neonate cerebellum cDNA, RIKEN full-length enriched library, clone:C230062D10 product:DnaJ (Hsp40) homolog, subfamily B, member 12, full insert sequence
Ywhag	7001	0	0	7	7130000	MOUSE	IPI00230707	IPI00230707|IPI00626513|IPI00116498|IPI00118384|IPI00408378|IPI00656269|IPI00623986|IPI00356967|IPI00675216|IPI00227392|IPI00230682|IPI00118286|IPI00665871|IPI00605016|IPI00670834|IPI00473203	21	4	56.56	418	14-3-3 protein gamma
Zcchc11	6001	0	0	6	30700000	MOUSE	IPI00648042	IPI00648042	4	5	56.3	419	Zinc finger, CCHC domain containing 11
Pdha1	6001	0	0	6	38200000	MOUSE	IPI00337893	IPI00337893	12	5	56.14	420	Pyruvate dehydrogenase E1 component alpha subunit, somatic form, mitochondrial precursor
D10Bwg1379e	6001	0	0	6	9370000	MOUSE	IPI00116462	IPI00116462|IPI00663157	2	4	56.07	421	CDNA, RIKEN full-length enriched library, clone:M5C1106N20 product:BIG3 homolog
Arid5b	8001	0	0	8	34500000	MOUSE	IPI00322729	IPI00322729|IPI00466935	6	5	55.89	422	Splice Isoform 1 of AT-rich interactive domain-containing protein 5B
Wdr47	5001	0	0	5	6120000	MOUSE	IPI00330193	IPI00330193	8	4	55.86	423	WD-repeat protein 47
IPI00625633	9001	0	0	9	46900000	MOUSE	IPI00625633	IPI00625633|IPI00473532|IPI00273803|IPI00621405|IPI00623054|IPI00622202|IPI00624790|IPI00379391|IPI00667252|IPI00462237|IPI00553627|IPI00663111|IPI00621025|IPI00470135|IPI00621518	21	4	55.86	424	26 kDa protein
Bcas1	4001	0	0	4	5130000	MOUSE	IPI00330860	IPI00330860|IPI00404199	10	4	55.85	425	Novel amplified in breast cancer-1
Ndufb3	64.9361	1	499000	65	979000000	MOUSE	IPI00133403	IPI00133403	34	4	55.67	426	NADH-ubiquinone oxidoreductase B12 subunit
Lmna	4001	0	0	4	6910000	MOUSE	IPI00314019	IPI00314019|IPI00620256|IPI00400300|IPI00230435	7	4	55.63	427	Lamin A
Kif5c	5001	0	0	5	4700000	MOUSE	IPI00421137	IPI00421137	7	5	55.62	428	Kinesin heavy chain isoform 5C
BC037112	5001	0	0	5	6740000	MOUSE	IPI00351047	IPI00351047|IPI00661144	6	4	55.44	429	BC037112 protein
Prss15	5001	0	0	5	5530000	MOUSE	IPI00319518	IPI00319518	9	4	55.06	430	Adult male tongue cDNA, RIKEN full-length enriched library, clone:2310015G08 product:protease, serine, 15, full insert sequence
Rusc1	5001	0	0	5	7280000	MOUSE	IPI00453890	IPI00453890|IPI00420953|IPI00453889	6	4	54.23	431	Splice Isoform 3 of RUN and SH3 domain containing protein 1
D5Bwg0834e	5001	0	0	5	13500000	MOUSE	IPI00123541	IPI00123541	20	4	54.12	432	DNA segment, Chr 5, Brigham & Women's Genetics 0834 expressed
Odz2	10001	0	0	10	17300000	MOUSE	IPI00649917	IPI00649917|IPI00123782|IPI00674840	2	4	54.03	433	Odd Oz\/ten-m homolog 2
Rsbn1	5001	0	0	5	4300000	MOUSE	IPI00377608	IPI00377608	6	4	53.79	434	ROSBIN
2310061C15Rik	11001	0	0	11	138000000	MOUSE	IPI00169713	IPI00169713|IPI00133364	60	4	53.53	435	UPF0287 protein DC13 homolog
Ube2n	7001	0	0	7	35500000	MOUSE	IPI00165854	IPI00165854|IPI00652663|IPI00379103|IPI00459054|IPI00664381	36	4	53.03	436	Ubiquitin-conjugating enzyme E2 N
Tceb3	11001	0	0	11	16500000	MOUSE	IPI00317167	IPI00317167|IPI00652346	10	4	52.89	437	Transcription elongation factor B polypeptide 3
Got1	6001	0	0	6	12300000	MOUSE	IPI00230204	IPI00230204	18	4	52.35	438	Aspartate aminotransferase, cytoplasmic
Cntnap4	5001	0	0	5	10300000	MOUSE	IPI00120292	IPI00120292|IPI00404082	4	5	52.05	439	Contactin-associated protein-like 4 precursor
Uqcrh	7001	0	0	7	30100000	MOUSE	IPI00129516	IPI00129516	52	4	51.93	440	Ubiquinol-cytochrome c reductase complex 11 kDa protein, mitochondrial precursor
Dpysl2	5001	0	0	5	15200000	MOUSE	IPI00420349	IPI00420349|IPI00114375	7	4	51.77	441	Dpysl2 protein
Osbp	6001	0	0	6	13600000	MOUSE	IPI00138343	IPI00138343|IPI00620150|IPI00279540|IPI00138346|IPI00671424	8	4	51.32	442	PREDICTED: oxysterol binding protein isoform 1
LOC634779	4001	0	0	4	8760000	MOUSE	IPI00665534	IPI00665534|IPI00458368|IPI00659271	10	4	51.01	443	PREDICTED: similar to meningioma 1 isoform 1
Tanc1	6001	0	0	6	15800000	MOUSE	IPI00349296	IPI00349296	3	4	50.85	444	TPR domain, ankyrin-repeat and coiled-coil-containing
Dync1i1	6001	0	0	6	14600000	MOUSE	IPI00131084	IPI00131084|IPI00474387|IPI00226946	15	4	50.71	445	Splice Isoform 1A of Dynein intermediate chain 1, cytosolic
Atp6v0a1	4001	0	0	4	11100000	MOUSE	IPI00130187	IPI00130187|IPI00228525|IPI00228526|IPI00475306	4	4	50.67	446	Splice Isoform A1-II of Vacuolar proton translocating ATPase 116 kDa subunit a isoform 1
Mccc1	5001	0	0	5	13400000	MOUSE	IPI00320850	IPI00320850|IPI00652521	7	4	50.63	447	Methylcrotonoyl-CoA carboxylase alpha chain, mitochondrial precursor
Sox1	9001	0	0	9	13600000	MOUSE	IPI00134803	IPI00134803|IPI00403468|IPI00620043|IPI00319017|IPI00453678|IPI00127667|IPI00622476	13	4	50.62	448	SOX-1 protein
Cbx4	5001	0	0	5	8650000	MOUSE	IPI00116041	IPI00116041	9	4	50.51	449	Chromobox protein homolog 4
Gm1057	4001	0	0	4	5910000	MOUSE	IPI00221968	IPI00221968|IPI00606652	14	4	50.29	450	PREDICTED: gene model 1057,
Smad1	4001	0	0	4	8750000	MOUSE	IPI00556839	IPI00556839|IPI00125470|IPI00460839|IPI00108171|IPI00310561|IPI00556692|IPI00125959|IPI00458087|IPI00314870|IPI00407025|IPI00457453	10	4	50.25	451	MAD homolog 1
Lrp1	4001	0	0	4	4260000	MOUSE	IPI00119063	IPI00119063	1	3	50.18	452	AM2 receptor
Immt	5001	0	0	5	6130000	MOUSE	IPI00554845	IPI00554845|IPI00228150|IPI00381412|IPI00112631|IPI00381413	9	4	49.71	453	Splice Isoform 5 of Mitochondrial inner membrane protein
Crtc2	4001	0	0	4	10500000	MOUSE	IPI00621741	IPI00621741|IPI00282069|IPI00108657	9	3	49.42	454	73 kDa protein
Ppp1r1b	4001	0	0	4	5330000	MOUSE	IPI00121349	IPI00121349	29	4	49.19	455	Dopamine- and cAMP-regulated neuronal phosphoprotein
Pld3	6001	0	0	6	15800000	MOUSE	IPI00130624	IPI00130624	11	4	49.17	456	Schwannoma-associated protein
Otub1	4001	0	0	4	11200000	MOUSE	IPI00154004	IPI00154004	21	4	48.97	457	Ubiquitin thiolesterase protein OTUB1
Prrt1	7001	0	0	7	56800000	MOUSE	IPI00130766	IPI00130766	19	3	48.92	458	Proline-rich transmembrane protein 1
Dlx6	8001	0	0	8	40500000	MOUSE	IPI00378824	IPI00378824|IPI00661823|IPI00113692|IPI00108386|IPI00349626|IPI00133259|IPI00621126	24	3	48.8	459	PREDICTED: distal-less homeobox 6
Uqcrc1	6001	0	0	6	8590000	MOUSE	IPI00653598	IPI00653598|IPI00111885	10	3	48.73	460	CRL-1722 L5178Y-R cDNA, RIKEN full-length enriched library, clone:I730067O22 product:ubiquinol-cytochrome c reductase core protein 1, full insert sequence
Amt	5001	0	0	5	13900000	MOUSE	IPI00229274	IPI00229274	17	4	48.72	461	Aminomethyltransferase, mitochondrial precursor
2006-09-11	4001	0	0	4	7840000	MOUSE	IPI00627026	IPI00627026|IPI00454142|IPI00625368|IPI00454143|IPI00420385|IPI00226602|IPI00462803|IPI00473707	11	3	48.59	462	50 kDa protein
Mbc2	5001	0	0	5	5450000	MOUSE	IPI00128450	IPI00128450	5	4	48.49	463	Membrane bound C2 domain containing protein
IPI00348769_reverse	6001	0	0	6	7660000	FALSE	IPI00348769_reverse	IPI00348769_reverse|IPI00667793_reverse	12	4	48.46	464	NOD-derived CD11c +ve dendritic cells cDNA, RIKEN full-length enriched library, clone:F630118H17 product:similar to growth arrest-specific 2
Wdr24	4001	0	0	4	13200000	MOUSE	IPI00229321	IPI00229321	9	4	48.45	465	WD-repeat protein 24
Tgfbrap1	7001	0	0	7	22400000	MOUSE	IPI00222627	IPI00222627	4	3	48.39	466	9 days embryo whole body cDNA, RIKEN full-length enriched library, clone:D030049N14 product:tansforming growth factor, beta receptor associated protein 1, full insert sequence
Rbbp7	6001	0	0	6	15700000	MOUSE	IPI00122698	IPI00122698|IPI00122696	9	4	48.34	467	Histone acetyltransferase type B subunit 2
Lrrc4b	6001	0	0	6	24000000	MOUSE	IPI00381059	IPI00381059	7	4	48.3	468	Leucine rich repeat containing 4B
Pura	4001	0	0	4	5010000	MOUSE	IPI00118447	IPI00118447	10	3	48.03	469	Transcriptional activator protein PUR-alpha
Fath	4001	0	0	4	2990000	MOUSE	IPI00663242	IPI00663242|IPI00666346|IPI00623114|IPI00676233|IPI00679075|IPI00670722	2	4	47.85	470	PREDICTED: fat tumor suppressor homolog isoform 6
Ntrk2	5001	0	0	5	8630000	MOUSE	IPI00128360	IPI00128360|IPI00229333|IPI00229334|IPI00270098	13	4	47.77	471	Splice Isoform GP145-TRKB of BDNF/NT-3 growth factors receptor precursor
Prdx3	9001	0	0	9	48400000	MOUSE	IPI00116192	IPI00116192	24	4	47.76	472	Thioredoxin-dependent peroxide reductase, mitochondrial precursor
1810038L18Rik	4001	0	0	4	6020000	MOUSE	IPI00468101	IPI00468101	13	4	47.76	473	Dual-specificity tyrosine-(Y)-phosphorylation regulated kinase 2
Hspcb	7001	0	0	7	52700000	MOUSE	IPI00229080	IPI00229080|IPI00554929	8	4	47.71	474	17 days embryo kidney cDNA, RIKEN full-length enriched library, clone:I920059K05 product:heat shock protein 1, beta, full insert sequence
D9Ertd402e	5001	0	0	5	8660000	MOUSE	IPI00381300	IPI00381300	14	4	47.69	475	Hypothetical protein D9Ertd402e
Ncam2	4001	0	0	4	5320000	MOUSE	IPI00127556	IPI00127556|IPI00322617|IPI00652418	7	4	47.56	476	Splice Isoform Long of Neural cell adhesion molecule 2 precursor
Suhw4	3001	0	0	3	2480000	MOUSE	IPI00222033	IPI00222033|IPI00473806|IPI00653646|IPI00622924	7	3	47.45	477	Suhw4 protein
Zic2	4001	0	0	4	8930000	MOUSE	IPI00127145	IPI00127145|IPI00625684|IPI00136023	10	4	47.15	478	Zinc finger protein ZIC 2
LOC639541	4001	0	0	4	7650000	MOUSE	IPI00671049	IPI00671049|IPI00169914	14	4	47.14	479	PREDICTED: similar to farnesyltransferase, CAAX box, beta
Ankrd50	5001	0	0	5	8080000	MOUSE	IPI00468603	IPI00468603|IPI00672016|IPI00673108|IPI00661937	4	4	46.99	480	PREDICTED: hypothetical protein LOC99696 isoform 1
AL033314	4001	0	0	4	5580000	MOUSE	IPI00123129	IPI00123129	8	4	46.98	481	Staphylococcal nuclease domain-containing protein 1
Phlda1	8001	0	0	8	19300000	MOUSE	IPI00124832	IPI00124832	12	4	46.8	482	Pleckstrin homology-like domain family A member 1
IPI00555125_reverse	7001	0	0	7	16900000	FALSE	IPI00555125_reverse	IPI00555125_reverse|IPI00124954_reverse	9	4	46.78	483	Kinesin family member 5B
IPI00649060	3001	0	0	3	5100000	MOUSE	IPI00649060	IPI00649060|IPI00649909|IPI00648062|IPI00119855|IPI00336504|IPI00269813|IPI00656229|IPI00649709	3	3	46.68	484	Protein
Fnbp3	4001	0	0	4	10400000	MOUSE	IPI00338887	IPI00338887|IPI00284213	5	4	46.67	485	Splice Isoform 2 of Formin-binding protein 3
Cspg3	3001	0	0	3	11400000	MOUSE	IPI00135563	IPI00135563|IPI00658376	3	3	46.66	486	Neurocan core protein precursor
Glul	3001	0	0	3	7080000	MOUSE	IPI00320163	IPI00320163|IPI00626790|IPI00622786|IPI00127207|IPI00677607	9	3	46.57	487	Adult female vagina cDNA, RIKEN full-length enriched library, clone:9930020C03 product:glutamate-ammonia ligase (glutamine synthase), full insert sequence
2610511M17Rik	4001	0	0	4	2320000	MOUSE	IPI00221567	IPI00221567|IPI00665553|IPI00661656	4	4	46.35	488	PREDICTED: similar to signal-induced proliferation-associated 1 like 3 isoform 6
2410127E16Rik	4001	0	0	4	8780000	MOUSE	IPI00399905	IPI00399905	8	4	46.12	489	Liprin-alpha 3
Mtap4	8001	0	0	8	6180000	MOUSE	IPI00408119	IPI00408119|IPI00473748	5	4	46.09	490	Microtubule-associated protein 4
Cbll1	6001	0	0	6	23000000	MOUSE	IPI00310594	IPI00310594|IPI00459662|IPI00652747	8	3	46.03	491	E-cadherin binding protein E7
Rabepk	8001	0	0	8	10300000	MOUSE	IPI00227529	IPI00227529	10	3	45.93	492	Rab9 effector p40
Etv6	5001	0	0	5	13400000	MOUSE	IPI00124171	IPI00124171	20	4	45.44	493	Transcription factor ETV6
BC021611	5001	0	0	5	17300000	MOUSE	IPI00654091	IPI00654091	8	3	45.42	494	Adult male hippocampus cDNA, RIKEN full-length enriched library, clone:C630033H05 product:hypothetical AMP-dependent synthetase and ligase containing protein, full insert sequence
Stx1a	6001	0	0	6	17000000	MOUSE	IPI00131618	IPI00131618	12	3	45.35	495	Syntaxin-1A
Sec13l1	4001	0	0	4	7880000	MOUSE	IPI00133920	IPI00133920	15	3	45.28	496	SEC13-related protein
Rbm27	4001	0	0	4	22700000	MOUSE	IPI00224881	IPI00224881|IPI00515687|IPI00454079	4	4	44.92	497	PREDICTED: RNA binding motif protein 27 isoform 1
Enpp6	5001	0	0	5	11500000	MOUSE	IPI00308077	IPI00308077|IPI00620183	15	4	44.79	498	Enpp6 protein
Apxl	4001	0	0	4	3330000	MOUSE	IPI00463074	IPI00463074|IPI00670367	6	4	44.5	499	PREDICTED: apical protein, Xenopus laevis-like
Ranbp9	6001	0	0	6	9390000	MOUSE	IPI00116285	IPI00116285	5	3	44.4	500	Ran binding protein 9
Oplah	4001	0	0	4	2960000	MOUSE	IPI00169473	IPI00169473	4	3	44.3	501	5-oxoprolinase
Axin2	5001	0	0	5	6780000	MOUSE	IPI00420883	IPI00420883|IPI00131981|IPI00649284|IPI00648056|IPI00649875|IPI00649598	6	3	44.25	502	Axin2
Pdzrn3	0.666778	3	732000	2	4270000	MOUSE	IPI00135609	IPI00135609|IPI00551426|IPI00475200	5	3	44.01	503	Splice Isoform 1 of PDZ domain-containing RING finger protein 3
Usp22	4001	0	0	4	10900000	MOUSE	IPI00228479	IPI00228479|IPI00653004|IPI00224850	7	4	43.91	504	Ubiquitin carboxyl-terminal hydrolase 22
Map4k2	8001	0	0	8	17700000	MOUSE	IPI00117889	IPI00117889	5	3	43.9	505	Mitogen-activated protein kinase kinase kinase kinase 2
Abhd3	3001	0	0	3	14600000	MOUSE	IPI00131173	IPI00131173	12	3	43.78	506	Lung alpha/beta hydrolase fold protein 3
Pisd	3001	0	0	3	9600000	MOUSE	IPI00310099	IPI00310099|IPI00467143|IPI00467755|IPI00652996|IPI00679109|IPI00676122	13	3	43.58	507	Phosphatidylserine decarboxylase proenzyme
Prpf38a	6001	0	0	6	23000000	MOUSE	IPI00226155	IPI00226155	16	4	43.33	508	2410002M20Rik protein
Camkv	8001	0	0	8	16600000	MOUSE	IPI00122486	IPI00122486	7	3	43.28	509	CDNA, RIKEN full-length enriched library, clone:M5C1013B10 product:similar to Calmodulin binding protein kinase
2410025L10Rik	3001	0	0	3	13700000	MOUSE	IPI00471199	IPI00471199	13	3	43.18	510	MKIAA1545 protein
Vdac1	6001	0	0	6	12100000	MOUSE	IPI00122549	IPI00122549|IPI00230540	18	4	42.84	511	Splice Isoform Pl-VDAC1 of Voltage-dependent anion-selective channel protein 1
Zfyve1	3001	0	0	3	14100000	MOUSE	IPI00329871	IPI00329871	6	3	42.38	512	Zinc finger FYVE domain-containing protein 1
Centd1	5001	0	0	5	3410000	MOUSE	IPI00667244	IPI00667244|IPI00606178|IPI00667267|IPI00678146	3	4	42.2	513	PREDICTED: centaurin, delta 1 isoform 5
Atp5a1	2.998	1	142000	3	9250000	MOUSE	IPI00130280	IPI00130280	7	3	41.62	514	ATP synthase alpha chain, mitochondrial precursor
Nsf	4001	0	0	4	6570000	MOUSE	IPI00311934	IPI00311934|IPI00656325	4	3	41.44	515	13 days embryo lung cDNA, RIKEN full-length enriched library, clone:D430035B05 product:N-ethylmaleimide sensitive fusion protein, full insert sequence
Car7	4001	0	0	4	9860000	MOUSE	IPI00187296	IPI00187296	10	3	41.31	516	Carbonic anhydrase 7
R3hdm1	4001	0	0	4	5760000	MOUSE	IPI00461460	IPI00461460|IPI00653864	4	3	41.28	517	R3H domain (binds single-stranded nucleic acids)
Cox5a	6001	0	0	6	28400000	MOUSE	IPI00120719	IPI00120719	27	3	41.27	518	Adult male kidney cDNA, RIKEN full-length enriched library, clone:0610007O13 product:cytochrome c oxidase, subunit Va, full insert sequence
Zfp37	4001	0	0	4	9490000	MOUSE	IPI00135679	IPI00135679|IPI00330912|IPI00346436	10	4	41.21	519	Zinc finger protein 37
Ap3d1	4001	0	0	4	4210000	MOUSE	IPI00117811	IPI00117811	5	3	41.12	520	MBLVR
Dock11	4001	0	0	4	3440000	MOUSE	IPI00462949	IPI00462949	2	4	40.98	521	DOCK180-related Cdc42 guanine nucleotide exchange factor
2010107E04Rik	5001	0	0	5	33000000	MOUSE	IPI00113143	IPI00113143	32	3	40.85	522	6.8 kDa mitochondrial proteolipid
Sfxn3	3001	0	0	3	6070000	MOUSE	IPI00126115	IPI00126115|IPI00278561|IPI00653231	13	3	40.47	523	Splice Isoform 1 of Sideroflexin-3
Igsf4b	4001	0	0	4	6780000	MOUSE	IPI00118020	IPI00118020	11	3	40.39	524	Nectin-like protein 1
Idh3g	6001	0	0	6	23300000	MOUSE	IPI00109169	IPI00109169	18	3	40.3	525	Isocitrate dehydrogenase [NAD] subunit gamma, mitochondrial precursor
Gcs1	5001	0	0	5	6130000	MOUSE	IPI00330323	IPI00330323	4	3	40.13	526	Mannosyl-oligosaccharide glucosidase
Pcmt1	3001	0	0	3	8680000	MOUSE	IPI00329913	IPI00329913|IPI00624174|IPI00480558	30	3	39.87	527	Adult male testis cDNA, RIKEN full-length enriched library, clone:1700020H09 product:protein-L-isoaspartate (D-aspartate) O- methyltransferase 1, full insert sequence
Mtch2	5001	0	0	5	7310000	MOUSE	IPI00132039	IPI00132039	9	3	39.84	528	10 days embryo whole body cDNA, RIKEN full-length enriched library, clone:2610103N17 product:mitochondrial carrier homolog 2, full insert sequence
Pip5k2c	4001	0	0	4	78500000	MOUSE	IPI00129479	IPI00129479	10	3	39.82	529	B16 F10Y cells cDNA, RIKEN full-length enriched library, clone:G370083B05 product:phosphatidylinositol-4-phosphate 5-kinase, type II, gamma, full insert sequence
Vdac3	4001	0	0	4	11500000	MOUSE	IPI00122548	IPI00122548|IPI00115160	12	3	39.64	530	Voltage-dependent anion channel 3
Hpca	3001	0	0	3	9550000	MOUSE	IPI00230310	IPI00230310|IPI00230449|IPI00648753|IPI00263638	17	3	39.6	531	Neuron-specific calcium-binding protein hippocalcin
Olig2	3001	0	0	3	4010000	MOUSE	IPI00226995	IPI00226995|IPI00461842	17	3	39.47	532	Oligodendrocyte transcription factor 2
4933406E20Rik	7001	0	0	7	11600000	MOUSE	IPI00620061	IPI00620061|IPI00221483	9	3	39.45	533	Splice Isoform 1 of Putative HIF-prolyl hydroxylase PH-4
Nckap1	3001	0	0	3	4340000	MOUSE	IPI00319320	IPI00319320|IPI00656204	4	3	39.37	534	Splice Isoform 1 of Nck-associated protein 1
Eef1a1	3001	0	0	3	2900000	MOUSE	IPI00307837	IPI00307837|IPI00467204|IPI00348307|IPI00665584|IPI00607021|IPI00659620	15	3	39.21	535	Elongation factor 1-alpha 1
Zcchc14	3001	0	0	3	3120000	MOUSE	IPI00403334	IPI00403334|IPI00129314|IPI00606457	4	3	39.18	536	Splice Isoform 3 of Zinc finger CCHC domain containing protein 14
Prickle2	3001	0	0	3	4320000	MOUSE	IPI00349970	IPI00349970	5	3	39.16	537	Prickle-like protein 2
Cpt2	3001	0	0	3	5050000	MOUSE	IPI00131424	IPI00131424	9	3	39.14	538	Carnitine O-palmitoyltransferase II, mitochondrial precursor
Mtch1	3001	0	0	3	11000000	MOUSE	IPI00137173	IPI00137173	7	3	39.11	539	Mitochondrial carrier-like protein 1 isoform B
Gpm6a	4001	0	0	4	17000000	MOUSE	IPI00122974	IPI00122974	10	3	38.88	540	Neuronal membrane glycoprotein M6-a
Car1	3001	0	0	3	31800000	MOUSE	IPI00230320	IPI00230320|IPI00606363	15	3	38.68	541	Carbonic anhydrase 1
Bdh	4001	0	0	4	19200000	MOUSE	IPI00330754	IPI00330754	15	3	38.66	542	D-beta-hydroxybutyrate dehydrogenase, mitochondrial precursor
Epb4.1l2	3001	0	0	3	1550000	MOUSE	IPI00330289	IPI00330289|IPI00309481|IPI00403406|IPI00330290|IPI00227267|IPI00402933|IPI00626932	5	3	38.65	543	CRL-1751 WEHI 164 cDNA, RIKEN full-length enriched library, clone:G430001G22 product:erythrocyte protein band 4.1-like 2, full insert sequence
Abcd3	4001	0	0	4	9710000	MOUSE	IPI00135646	IPI00135646|IPI00553576	7	3	38.61	544	ATP-binding cassette sub-family D member 3
IPI00551215	3001	0	0	3	2850000	MOUSE	IPI00551215	IPI00551215|IPI00396773|IPI00420760	10	3	38.61	545	80 kDa protein
Usp6nl	3001	0	0	3	9350000	MOUSE	IPI00461339	IPI00461339|IPI00461338|IPI00620738	7	3	38.42	546	Splice Isoform 2 of USP6 N-terminal-like protein
Scfd2	5001	0	0	5	11700000	MOUSE	IPI00225317	IPI00225317|IPI00420192|IPI00420193	8	3	38.41	547	Splice Isoform 1 of Sec1 family domain containing protein 2
1700066M21Rik	3001	0	0	3	17900000	MOUSE	IPI00112709	IPI00112709|IPI00356232	8	3	38.31	548	PREDICTED: hypothetical protein LOC73467
Slit3	5001	0	0	5	3120000	MOUSE	IPI00515332	IPI00515332|IPI00664551|IPI00667854	4	3	38.25	549	Slit homolog 3 protein precursor
Suclg1	3001	0	0	3	14400000	MOUSE	IPI00406442	IPI00406442	11	3	38.23	550	Succinyl-CoA ligase [GDP-forming] alpha-chain, mitochondrial precursor
Prdx5	3001	0	0	3	6230000	MOUSE	IPI00621771	IPI00621771|IPI00129517|IPI00474055|IPI00475031	16	3	38.14	551	22 kDa protein
Ivd	3001	0	0	3	6370000	MOUSE	IPI00471246	IPI00471246	11	3	38.09	552	Isovaleryl-CoA dehydrogenase, mitochondrial precursor
Hint2	5001	0	0	5	54500000	MOUSE	IPI00133034	IPI00133034	18	2	38.08	553	PREDICTED: histidine triad nucleotide binding protein 2
Mib1	2001	0	0	2	1630000	MOUSE	IPI00330112	IPI00330112	3	2	37.88	554	Ubiquitin ligase protein MIB1
BC017647	4001	0	0	4	23600000	MOUSE	IPI00122461	IPI00122461	11	3	37.87	555	Hypothetical protein BC017647
Ankrd17	3001	0	0	3	5310000	MOUSE	IPI00622352	IPI00622352|IPI00465535|IPI00272501	2	3	37.81	556	274 kDa protein
Hisppd2a	3001	0	0	3	343000000	MOUSE	IPI00222662	IPI00222662|IPI00330220	7	3	37.58	557	4 days neonate male adipose cDNA, RIKEN full-length enriched library, clone:B430315C20 product:hypothetical Histidine acid phosphatase containing protein, full insert sequence
Osbpl10	4001	0	0	4	26800000	MOUSE	IPI00271388	IPI00271388	9	3	37.58	558	Oxysterol-binding protein-like protein 10
Slc4a3	6001	0	0	6	10000000	MOUSE	IPI00470963	IPI00470963|IPI00474611|IPI00230487	5	3	37.41	559	Splice Isoform FL-AE3 of Anion exchange protein 3
Tox	2001	0	0	2	2630000	MOUSE	IPI00471452	IPI00471452	6	2	37.27	560	Thymocyte selection-associated HMG box gene
Hist1h2bp	12001	0	0	12	20500000	MOUSE	IPI00453744	IPI00453744|IPI00461514|IPI00134534|IPI00648991|IPI00554853|IPI00654331|IPI00227930|IPI00265768|IPI00348270|IPI00282266|IPI00114642|IPI00282269|IPI00229539|IPI00553774|IPI00187543|IPI00124518	23	3	37.18	561	Histone H2B
2810485I05Rik	4001	0	0	4	8110000	MOUSE	IPI00330763	IPI00330763|IPI00461940	7	2	36.95	562	Mammary gland RCB-0526 Jyg-MC(A) cDNA, RIKEN full-length enriched library, clone:G830027I23 product:hypothetical Histidine-rich region profile containing protein, full insert sequence
Lin7c	4001	0	0	4	9990000	MOUSE	IPI00136498	IPI00136498|IPI00136496|IPI00676177|IPI00344142	15	3	36.71	563	LIN-7 homolog C
Gabra1	3001	0	0	3	8420000	MOUSE	IPI00113772	IPI00113772|IPI00110598	6	3	36.47	564	Gamma-aminobutyric-acid receptor alpha-1 subunit precursor
Baz1b	4001	0	0	4	9880000	MOUSE	IPI00130597	IPI00130597	3	3	36.38	565	Bromodomain adjacent to zinc finger domain protein 1B
Zfp143	3001	0	0	3	5250000	MOUSE	IPI00221558	IPI00221558	8	3	36.32	566	10 days neonate skin cDNA, RIKEN full-length enriched library, clone:4732489D15 product:selenocysteine tRNA gene transcription activating factor, full insert sequence
Hecw2	4001	0	0	4	7060000	MOUSE	IPI00453742	IPI00453742	5	3	36.19	567	Ubiquitin-protein ligase NEDL2
Stambp	3001	0	0	3	23700000	MOUSE	IPI00131905	IPI00131905	10	3	36.01	568	STAM-binding protein
2310030N02Rik	4001	0	0	4	6610000	MOUSE	IPI00341302	IPI00341302	12	3	35.89	569	PREDICTED: hypothetical protein LOC76947 isoform 1
Dcps	4001	0	0	4	2420000	MOUSE	IPI00459280	IPI00459280|IPI00651984	7	2	35.84	570	Scavenger mRNA decapping enzyme DcpS
A630047E20Rik	3001	0	0	3	5060000	MOUSE	IPI00222950	IPI00222950	5	3	35.72	571	12 days embryo embryonic body between diaphragm region and neck cDNA, RIKEN full-length enriched library, clone:9430001M19 product:hypothetical Tyrosine protein kinase/Serine/Threonine protein kinase/Eukaryotic protein kinase/RabGAP/TBC domain containing protein, full insert sequence
Tsc1	3001	0	0	3	2560000	MOUSE	IPI00109178	IPI00109178	4	3	35.68	572	Hamartin
AI450948	3001	0	0	3	1420000	MOUSE	IPI00381608	IPI00381608|IPI00467482	4	3	35.51	573	PREDICTED: hypothetical protein LOC382643
Gata2	3001	0	0	3	2670000	MOUSE	IPI00114226	IPI00114226	12	3	35.04	574	Endothelial transcription factor GATA-2
Fuk	3001	0	0	3	5880000	MOUSE	IPI00329962	IPI00329962|IPI00407665	5	3	34.87	575	L-fucose kinase
Hdac4	2001	0	0	2	2030000	MOUSE	IPI00622324	IPI00622324|IPI00411004|IPI00625078	5	2	34.86	576	119 kDa protein
Cttn	4001	0	0	4	4780000	MOUSE	IPI00118143	IPI00118143|IPI00121977	10	3	34.75	577	Src substrate cortactin
LOC633764	4001	0	0	4	8560000	MOUSE	IPI00406465	IPI00406465	5	3	34.65	578	3 days neonate thymus cDNA, RIKEN full-length enriched library, clone:A630056F08 product:prickle like 1 (Drosophila), full insert sequence
Mast1	3001	0	0	3	1980000	MOUSE	IPI00408233	IPI00408233|IPI00553308	4	3	34.64	579	Splice Isoform 2 of Microtubule-associated serine/threonine-protein kinase 1
Cox5b	6001	0	0	6	65800000	MOUSE	IPI00116154	IPI00116154	24	3	34.5	580	Adult male small intestine cDNA, RIKEN full-length enriched library, clone:2010107H02 product:cytochrome c oxidase, subunit Vb, full insert sequence
Lancl1	5001	0	0	5	7730000	MOUSE	IPI00131535	IPI00131535	7	3	34.49	581	LanC-like protein 1
Hnrpa2b1	3001	0	0	3	3590000	MOUSE	IPI00622847	IPI00622847|IPI00315227|IPI00405058	13	3	34.4	582	Heterogeneous nuclear ribonucleoprotein A2/B1/B0
Nelf	3001	0	0	3	14200000	MOUSE	IPI00272207	IPI00272207|IPI00607923|IPI00119317|IPI00620342|IPI00404118	7	3	34.39	583	Splice Isoform 1 of Nasal embryonic luteinizing hormone-releasing hormone factor
Coq7	3001	0	0	3	4660000	MOUSE	IPI00653062	IPI00653062|IPI00125592	10	2	34.35	584	Adult inner ear cDNA, RIKEN full-length enriched library, clone:F930111L12 product:demethyl-Q 7, full insert sequence
Zfp319	5001	0	0	5	9200000	MOUSE	IPI00112643	IPI00112643|IPI00110476|IPI00122484|IPI00121830|IPI00221532	4	3	34.33	585	Zinc finger protein 319
Kctd16	5001	0	0	5	18200000	MOUSE	IPI00377344	IPI00377344|IPI00675985|IPI00622426	7	3	34.3	586	PREDICTED: potassium channel tetramerisation domain containing 16
IPI00625154_reverse	3001	0	0	3	4450000	FALSE	IPI00625154_reverse	IPI00625154_reverse|IPI00157497_reverse	1	3	34.21	587	DOC4
IPI00263333_reverse	4001	0	0	4	4820000	FALSE	IPI00263333_reverse	IPI00263333_reverse|IPI00651847_reverse	6	3	34.18	588	Splice Isoform 1 of Angiomotin-like protein 2
Hapln1	3001	0	0	3	5970000	MOUSE	IPI00131995	IPI00131995	8	3	33.99	589	Hyaluronan and proteoglycan link protein 1 precursor
Dbh	3001	0	0	3	4270000	MOUSE	IPI00132202	IPI00132202	4	2	33.87	590	12 days embryo embryonic body below diaphragm region cDNA, RIKEN full- length enriched library, clone:3732409I16 product:dopamine beta hydroxylase, full insert sequence
4932417H02Rik	4001	0	0	4	4070000	MOUSE	IPI00170249	IPI00170249	3	3	33.74	591	Splice Isoform 1 of Regulatory associated protein of mTOR
Ube4b	3001	0	0	3	4380000	MOUSE	IPI00623239	IPI00623239|IPI00112597|IPI00621988	6	3	33.68	592	133 kDa protein
Rutbc2	3001	0	0	3	5160000	MOUSE	IPI00654219	IPI00654219|IPI00223538	2	2	33.66	593	NOD-derived CD11c +ve dendritic cells cDNA, RIKEN full-length enriched library, clone:F630010A05 product:RUN and TBC1 domain containing 2, full insert sequence.
Vars2l	5001	0	0	5	4960000	MOUSE	IPI00222180	IPI00222180	3	2	33.65	594	NOD-derived CD11c +ve dendritic cells cDNA, RIKEN full-length enriched library, clone:F630223H01 product:valyl-tRNA synthetase 2-like, full insert sequence
Limd1	3001	0	0	3	3210000	MOUSE	IPI00134881	IPI00134881	7	3	33.57	595	LIM domains-containing protein 1
IPI00649644	3001	0	0	3	9540000	MOUSE	IPI00649644	IPI00649644|IPI00648137|IPI00648612	11	3	33.54	596	35 kDa protein
Mnt	4001	0	0	4	11300000	MOUSE	IPI00115664	IPI00115664	5	2	33.25	597	MAX binding protein MNT
Hspa4l	3001	0	0	3	72000000	MOUSE	IPI00317710	IPI00317710|IPI00317711	5	3	33.17	598	Splice Isoform 1 of Heat shock 70 kDa protein 4L
Nrxn2	4001	0	0	4	9680000	MOUSE	IPI00653859	IPI00653859|IPI00672905|IPI00467429|IPI00654210	2	3	32.98	599	Adult male brain UNDEFINED_CELL_LINE cDNA, RIKEN full-length enriched library, clone:M5C1105E16 product:neurexin II, full insert sequence
Cdc14a	3001	0	0	3	7490000	MOUSE	IPI00345371	IPI00345371|IPI00462566|IPI00668809	5	3	32.93	600	Splice Isoform 1 of Dual specificity protein phosphatase CDC14A
Fars2	3001	0	0	3	3360000	MOUSE	IPI00387505	IPI00387505	7	3	32.69	601	Phenylalanyl-tRNA synthetase, mitochondrial precursor
Atp5j2	4001	0	0	4	11500000	MOUSE	IPI00271986	IPI00271986|IPI00345136|IPI00677024	26	2	32.66	602	ATP synthase f chain, mitochondrial
Chchd6	2001	0	0	2	3790000	MOUSE	IPI00313390	IPI00313390|IPI00458795	10	2	32.59	603	Coiled-coil-helix-coiled-coil-helix domain containing protein 6
Hnt	3001	0	0	3	6110000	MOUSE	IPI00417005	IPI00417005|IPI00402778	11	2	32.54	604	Neurotrimin precursor
Cox6b1	4001	0	0	4	7530000	MOUSE	IPI00225390	IPI00225390	29	2	32.49	605	Cytochrome c oxidase subunit VIb isoform 1
Eif2b2	6001	0	0	6	7580000	MOUSE	IPI00116804	IPI00116804	14	2	32.34	606	Translation initiation factor eIF-2B beta subunit
0910001A06Rik	3001	0	0	3	6190000	MOUSE	IPI00122015	IPI00122015	12	3	32.33	607	Protein FAM49B
Vamp2	3001	0	0	3	7250000	MOUSE	IPI00621210	IPI00621210|IPI00229703|IPI00132276|IPI00649355	28	2	32.28	608	13 kDa protein
IPI00396779_reverse	3001	0	0	3	2380000	FALSE	IPI00396779_reverse	IPI00396779_reverse	2	3	32.23	609	CDNA, RIKEN full-length enriched library, clone:M5C1002D21 product:B930044J06 protein, full insert sequence
Neurod2	3001	0	0	3	3340000	MOUSE	IPI00312748	IPI00312748	12	2	32.15	610	Neurogenic differentiation factor 2
Atp5o	3001	0	0	3	3660000	MOUSE	IPI00118986	IPI00118986|IPI00623824|IPI00461407	15	2	32.11	611	ATP synthase O subunit, mitochondrial precursor
Idh2	2001	0	0	2	3090000	MOUSE	IPI00318614	IPI00318614|IPI00131257	6	2	31.96	612	2 days neonate thymus thymic cells cDNA, RIKEN full-length enriched library, clone:E430004F23 product:isocitrate dehydrogenase 2
Inpp5a	3001	0	0	3	3800000	MOUSE	IPI00653599	IPI00653599|IPI00223274	7	3	31.94	613	Activated spleen cDNA, RIKEN full-length enriched library, clone:F830223F09 product:inositol polyphosphate-5-phosphatase A, full insert sequence
Mog	3001	0	0	3	7280000	MOUSE	IPI00126405	IPI00126405	13	3	31.78	614	Myelin-oligodendrocyte glycoprotein precursor
Slc1a2	2001	0	0	2	5620000	MOUSE	IPI00470184	IPI00470184|IPI00230289	4	2	31.51	615	Splice Isoform Glt-1 of Excitatory amino acid transporter 2
Oxa1l	3001	0	0	3	4670000	MOUSE	IPI00308001	IPI00308001	4	2	31.46	616	Inner membrane protein OXA1L, mitochondrial precursor
Dcamkl1	2001	0	0	2	2140000	MOUSE	IPI00468380	IPI00468380|IPI00119762	4	2	31.29	617	Serine/threonine-protein kinase DCAMKL1
Pcnt	3001	0	0	3	7350000	MOUSE	IPI00457623	IPI00457623|IPI00461887	0	3	31.25	618	Pericentrin
2310040A13Rik	3001	0	0	3	3530000	MOUSE	IPI00153206	IPI00153206	5	3	31.21	619	Adult male colon cDNA, RIKEN full-length enriched library, clone:9030014L17 product:WD-repeat protein 20 (DMR protein) homolog
9530033F24Rik	3001	0	0	3	6900000	MOUSE	IPI00648985	IPI00648985|IPI00380347	7	3	31.14	620	49 kDa protein
Manba	3001	0	0	3	6550000	MOUSE	IPI00118011	IPI00118011	3	2	31.09	621	NOD-derived CD11c +ve dendritic cells cDNA, RIKEN full-length enriched library, clone:F630041N22 product:mannosidase, beta A, lysosomal, full insert sequence
Cpsf3	2001	0	0	2	1120000	MOUSE	IPI00135099	IPI00135099|IPI00331527	3	2	31	622	Cleavage and polyadenylation specificity factor, 73 kDa subunit
2900024O10Rik	3001	0	0	3	3430000	MOUSE	IPI00222749	IPI00222749|IPI00658890	10	2	30.96	623	Adult male corpora quadrigemina cDNA, RIKEN full-length enriched library, clone:B230336L16 product:hypothetical Metallo-beta-lactamase superfamily containing protein, full insert sequence
2610207I05Rik	3001	0	0	3	7840000	MOUSE	IPI00403352	IPI00403352	0	3	30.74	624	PI-3-kinase-related kinase SMG-1
Rps7	4001	0	0	4	9570000	MOUSE	IPI00136984	IPI00136984|IPI00474495|IPI00666161|IPI00623410	26	2	30.73	625	40S ribosomal protein S7
Apc	3001	0	0	3	7460000	MOUSE	IPI00119913	IPI00119913|IPI00468234|IPI00229891|IPI00229894	1	3	30.64	626	Splice Isoform 1 of Adenomatous polyposis coli protein
LOC637613	3001	0	0	3	26600000	MOUSE	IPI00670399	IPI00670399	29	2	30.52	627	PREDICTED: similar to ubiquitin specific protease 30
Rusc2	2001	0	0	2	2300000	MOUSE	IPI00153354	IPI00153354|IPI00454192|IPI00649322|IPI00404097	3	2	30.45	628	17 days embryo head cDNA, RIKEN full-length enriched library, clone:3321402K23 product:RUN and SH3 domain containing 2, full insert sequence
B230113M03Rik	2001	0	0	2	2540000	MOUSE	IPI00453803	IPI00453803	3	2	30.33	629	B230113M03Rik protein
Dos	2001	0	0	2	7300000	MOUSE	IPI00471473	IPI00471473	5	2	30.29	630	Downstream of Stk11
Gbe1	1.999	1	73600	2	6670000	MOUSE	IPI00109823	IPI00109823|IPI00475277	3	2	30.27	631	1,4-alpha-glucan branching enzyme
Fxyd6	2001	0	0	2	3750000	MOUSE	IPI00133224	IPI00133224|IPI00230553	26	2	29.98	632	Splice Isoform 1 of FXYD domain-containing ion transport regulator 6 precursor
Gdap1	2001	0	0	2	5840000	MOUSE	IPI00134137	IPI00134137	7	2	29.93	633	Splice Isoform 1 of Ganglioside-induced differentiation associated protein 1
Rab3a	3001	0	0	3	9420000	MOUSE	IPI00122965	IPI00122965|IPI00113112|IPI00116688|IPI00170032|IPI00331128|IPI00130489|IPI00114560|IPI00130118|IPI00133706|IPI00126042|IPI00316495|IPI00648888	11	2	29.92	634	Ras-related protein Rab-3A
Clu	2001	0	0	2	1880000	MOUSE	IPI00320420	IPI00320420	6	2	29.85	635	Clusterin precursor
Nfasc	3001	0	0	3	4490000	MOUSE	IPI00329927	IPI00329927|IPI00420570	2	2	29.77	636	Neurofascin precursor
Cntnap3	2001	0	0	2	5900000	MOUSE	IPI00341569	IPI00341569|IPI00667465|IPI00473492|IPI00624778|IPI00623005|IPI00621949|IPI00263053	2	2	29.72	637	PREDICTED: similar to Contactin-associated protein-like 3 precursor (Cell recognition molecule Caspr3)
Erbb2ip	2001	0	0	2	3260000	MOUSE	IPI00457485	IPI00457485|IPI00454041|IPI00454039	2	2	29.7	638	Splice Isoform 2 of LAP2 protein
Dctn1	3001	0	0	3	3520000	MOUSE	IPI00115663	IPI00115663|IPI00620187|IPI00621001	3	2	29.6	639	Dynactin-1
Pde4d	2001	0	0	2	1610000	MOUSE	IPI00228346	IPI00228346	17	2	29.32	640	16 days neonate cerebellum cDNA, RIKEN full-length enriched library, clone:9630011N22 product:hypothetical Proline-rich region profile containing protein, full insert sequence
Bcdin3	3001	0	0	3	3050000	MOUSE	IPI00322456	IPI00322456	6	2	29.17	641	NOD-derived CD11c +ve dendritic cells cDNA, RIKEN full-length enriched library, clone:F630030B21 product:hypothetical Bicoid-interacting 3/Generic methyltransferase/SAM (and some other nucleotide) binding motif/Glycine-rich region profile containing protein, full insert sequence
2310061I04Rik	2001	0	0	2	5100000	MOUSE	IPI00665637	IPI00665637|IPI00660918|IPI00676792|IPI00348238|IPI00668314|IPI00675348	6	2	29.13	642	PREDICTED: hypothetical protein LOC69662 isoform 1
D130029J02Rik	2001	0	0	2	1800000	MOUSE	IPI00659752	IPI00659752|IPI00355099|IPI00672490|IPI00678366|IPI00671835	2	2	29.05	643	PREDICTED: similar to RGD, leucine-rich repeat, tropomodulin and proline-rich containing protein isoform 3
Trf	2001	0	0	2	3740000	MOUSE	IPI00139788	IPI00139788	4	2	28.91	644	Serotransferrin precursor
Ace	3001	0	0	3	9100000	MOUSE	IPI00272690	IPI00272690|IPI00556843|IPI00284824	2	3	28.85	645	Angiotensin-converting enzyme, somatic isoform precursor
Ccnt1	3001	0	0	3	9420000	MOUSE	IPI00653975	IPI00653975|IPI00316214|IPI00664496	8	2	28.75	646	Adult male testis cDNA, RIKEN full-length enriched library, clone:4931409G11 product:cyclin T1, full insert sequence.
BC019943	2001	0	0	2	2710000	MOUSE	IPI00223204	IPI00223204|IPI00625899	5	2	28.71	647	12 days embryo eyeball cDNA, RIKEN full-length enriched library, clone:D230012M13 product:SIMILAR TO HYPOTHETICAL PROTEIN FLJ23263 homolog
Lamb2	3001	0	0	3	3990000	MOUSE	IPI00109612	IPI00109612|IPI00119065	2	3	28.35	648	Laminin, beta 2
Wac	2001	0	0	2	5530000	MOUSE	IPI00471431	IPI00471431|IPI00676215|IPI00672906|IPI00622570|IPI00671787	5	2	28.34	649	WW domain-containing protein 4
Qtrt1	2001	0	0	2	3930000	MOUSE	IPI00125326	IPI00125326	7	2	28.32	650	Qtrt1 protein
Sccpdh	2001	0	0	2	3390000	MOUSE	IPI00153266	IPI00153266	9	2	28.32	651	Probable saccharopine dehydrogenase
Cyc1	4001	0	0	4	7120000	MOUSE	IPI00132728	IPI00132728|IPI00471241	12	2	28.04	652	Cytochrome c1, heme protein, mitochondrial precursor
Slitrk3	7001	0	0	7	8260000	MOUSE	IPI00329845	IPI00329845|IPI00421185	4	2	27.93	653	SLIT and NTRK-like protein 3 precursor
LOC620592	2001	0	0	2	2880000	MOUSE	IPI00676321	IPI00676321	7	2	27.89	654	PREDICTED: similar to transmembrane protein 28
IPI00458913_reverse	19001	0	0	19	251000000	UNREADABLE	IPI00458913_reverse	IPI00458913_reverse|IPI00469615_reverse|IPI00120968_reverse|IPI00473397_reverse|IPI00227909_reverse	9	2	27.58	655	Transforming acidic coiled-coil containing protein 3b
Usp53	4001	0	0	4	19500000	MOUSE	IPI00228192	IPI00228192|IPI00556729|IPI00622281|IPI00652136	3	2	27.49	656	Adult female vagina cDNA, RIKEN full-length enriched library, clone:9930021D11 product:hypothetical Ubiquitin carboxyl-terminal hydrolase family 2 containing protein, full insert sequence
Adprh	4001	0	0	4	6630000	MOUSE	IPI00111149	IPI00111149	9	2	27.1	657	[Protein ADP-ribosylarginine] hydrolase
Vps52	2001	0	0	2	3080000	MOUSE	IPI00623259	IPI00623259|IPI00459424|IPI00621406	3	2	27.06	658	Splice Isoform 1 of Vacuolar protein sorting protein 52
2610529H08Rik	2001	0	0	2	3270000	MOUSE	IPI00113099	IPI00113099|IPI00350426|IPI00649117	8	2	27.02	659	Splice Isoform 1 of Protein Ymer
Gnb2	3001	0	0	3	4940000	MOUSE	IPI00162780	IPI00162780	8	2	27.01	660	Guanine nucleotide-binding protein G(I)/G(S)/G(T) beta subunit 2
Lphn3	4001	0	0	4	24800000	MOUSE	IPI00411157	IPI00411157|IPI00619988	2	2	26.74	661	Latrophilin 3
4930539P14Rik	2001	0	0	2	2010000	MOUSE	IPI00124568	IPI00124568	4	2	26.73	662	12 days embryo spinal ganglion cDNA, RIKEN full-length enriched library, clone:D130049F07 product:weakly similar to Human full-length cDNA clone CS0DC026YP23 of neuroblastoma of Homo sapiens
Nfx1	2001	0	0	2	3230000	MOUSE	IPI00123537	IPI00123537	3	2	26.66	663	NOD-derived CD11c +ve dendritic cells cDNA, RIKEN full-length enriched library, clone:F630223J16 product:nuclear transcription factor, X-box binding 1, full insert sequence
Rac3	3001	0	0	3	2900000	MOUSE	IPI00157462	IPI00157462|IPI00474660|IPI00649647|IPI00127408|IPI00137618	9	2	26.63	664	Ras-related C3 botulinum toxin substrate 3
Opcml	2001	0	0	2	6650000	MOUSE	IPI00463489	IPI00463489	9	2	26.5	665	Visual cortex cDNA, RIKEN full-length enriched library, clone:K230009E18 product:Opioid binding protein/cell adhesion molecule (OBCAM) (Opioid-binding cell adhesion molecule) (OPCML) homolog
Magi3	2001	0	0	2	2950000	MOUSE	IPI00111234	IPI00111234	3	2	26.47	666	Membrane-associated guanylate kinase-related MAGI-3
2410003P15Rik	2001	0	0	2	2470000	MOUSE	IPI00109603	IPI00109603|IPI00621139	6	2	26.38	667	Splice Isoform 1 of Basic FGF-repressed Zic-binding protein
Nid2	2001	0	0	2	3620000	MOUSE	IPI00129903	IPI00129903	3	2	26.35	668	Nidogen-2 precursor
Ppp2r5b	2001	0	0	2	2670000	MOUSE	IPI00356872	IPI00356872	5	2	26.31	669	Adult male diencephalon cDNA, RIKEN full-length enriched library, clone:9330161A15 product:protein phosphatase 2, regulatory subunit B (B56), beta isoform, full insert sequence
Nuak1	2001	0	0	2	3340000	MOUSE	IPI00465504	IPI00465504	3	2	26.25	670	ZNUAK family, SNF1-like kinase, 1
Peg3	3001	0	0	3	6910000	MOUSE	IPI00462561	IPI00462561|IPI00276784	2	2	26.22	671	Peg3 protein
Atxn1	2001	0	0	2	4530000	MOUSE	IPI00323787	IPI00323787|IPI00338447	6	2	25.99	672	Ataxin-1
Tarsl1	2001	0	0	2	2790000	MOUSE	IPI00132419	IPI00132419|IPI00652295	3	2	25.96	673	10 days lactation, adult female mammary gland cDNA, RIKEN full-length enriched library, clone:D730049I06 product:similar to threonyl-tRNA synthetase
G630014P10Rik	2001	0	0	2	5130000	MOUSE	IPI00668797	IPI00668797	4	2	25.83	674	PREDICTED: similar to CG1 protein (F18) isoform 2
D330017J20Rik	3001	0	0	3	2180000	MOUSE	IPI00465770	IPI00465770|IPI00607991|IPI00227542	4	2	25.81	675	Splice Isoform 1 of Protein FAM40B
S100a9	4001	0	0	4	31000000	MOUSE	IPI00222556	IPI00222556	18	2	25.77	676	Calgranulin B
6430598A04Rik	4001	0	0	4	7400000	MOUSE	IPI00341975	IPI00341975|IPI00653888	4	2	25.62	677	RIKEN cDNA 6430598A04 gene
Gata3	2001	0	0	2	1700000	MOUSE	IPI00135883	IPI00135883	7	2	25.61	678	Trans-acting T-cell-specific transcription factor GATA-3
Tmem30a	2001	0	0	2	1620000	MOUSE	IPI00387318	IPI00387318	9	2	25.6	679	Bone marrow macrophage cDNA, RIKEN full-length enriched library, clone:G530126G10 product:hypothetical Eukaryotic protein of unknown function DUF284 containing protein, full insert sequence
Rtn4r	2001	0	0	2	3280000	MOUSE	IPI00121067	IPI00121067	7	2	25.54	680	Reticulon-4 receptor precursor
Atp5f1	4001	0	0	4	4910000	MOUSE	IPI00341282	IPI00341282	8	2	25.44	681	ATP synthase B chain, mitochondrial precursor
Zfp655	2001	0	0	2	3230000	MOUSE	IPI00112984	IPI00112984	7	2	25.32	682	Zinc finger protein 655
Atp6v0d1	2001	0	0	2	3390000	MOUSE	IPI00313841	IPI00313841	5	2	25.26	683	Vacuolar ATP synthase subunit d
1700052N19Rik	2001	0	0	2	4990000	MOUSE	IPI00117106	IPI00117106	10	2	25.25	684	1700052N19Rik protein
Acat1	2001	0	0	2	2630000	MOUSE	IPI00154054	IPI00154054	9	2	25.25	685	Acetyl-CoA acetyltransferase, mitochondrial precursor
Ddef2	2001	0	0	2	2010000	MOUSE	IPI00355808	IPI00355808|IPI00462750|IPI00652652|IPI00621504	2	2	25.15	686	Splice Isoform 1 of Development and differentiation-enhancing factor 2
Foxo1	2001	0	0	2	2210000	MOUSE	IPI00311101	IPI00311101|IPI00314283	4	2	25.13	687	Forkhead protein FKHR
4632415K11Rik	3001	0	0	3	5150000	MOUSE	IPI00157480	IPI00157480|IPI00623812|IPI00625512|IPI00464148	5	2	25.04	688	51 kDa protein
Syp	3001	0	0	3	10100000	MOUSE	IPI00123505	IPI00123505	7	2	24.95	689	Synaptophysin
Arf2	2001	0	0	2	3050000	MOUSE	IPI00135730	IPI00135730|IPI00656327|IPI00656230|IPI00656308|IPI00221613|IPI00221614|IPI00620044|IPI00623396|IPI00624246|IPI00620895|IPI00622583|IPI00625069|IPI00605707|IPI00331663|IPI00221615	10	2	24.88	690	ADP-ribosylation factor 2
Glud1	2001	0	0	2	3010000	MOUSE	IPI00114209	IPI00114209	2	2	24.62	691	Glutamate dehydrogenase 1, mitochondrial precursor
C030018G13Rik	3001	0	0	3	2450000	MOUSE	IPI00222432	IPI00222432	5	2	24.61	692	Splice Isoform 1 of Protein C2orf21 homolog
Vamp1	3001	0	0	3	9640000	MOUSE	IPI00407347	IPI00407347|IPI00125990|IPI00621652	14	2	24.54	693	12 days embryo head cDNA, RIKEN full-length enriched library, clone:3010005E14 product:vesicle-associated membrane protein 1, full insert sequence
Pitpnm1	4001	0	0	4	10600000	MOUSE	IPI00136246	IPI00136246	3	2	24.47	694	Membrane-associated phosphatidylinositol transfer protein
Usp7	2001	0	0	2	2250000	MOUSE	IPI00463367	IPI00463367|IPI00652905	2	2	24.45	695	Herpesvirus-associated ubiquitin-specific protease
G630024C07Rik	2001	0	0	2	8440000	MOUSE	IPI00222330	IPI00222330	6	2	24.38	696	0 day neonate cortex cDNA, RIKEN full-length enriched library, clone:G630024C07 product:hypothetical Zinc finger, C2H2 type containing protein, full insert sequence
Dlat	2001	0	0	2	3640000	MOUSE	IPI00153660	IPI00153660	4	2	24.35	697	Adult male medulla oblongata cDNA, RIKEN full-length enriched library, clone:6332404G05 product:DIHYDROLIPOAMIDE ACETYLTRANSFERASE (EC 2.3.1.12) homolog
Snap91	2001	0	0	2	3930000	MOUSE	IPI00122409	IPI00122409|IPI00230165|IPI00408269|IPI00653617|IPI00264501|IPI00321378|IPI00404438|IPI00404436|IPI00404435|IPI00404434|IPI00652215|IPI00474209	2	2	24.32	698	Splice Isoform Long of Clathrin coat assembly protein AP180
Slitrk5	2001	0	0	2	2870000	MOUSE	IPI00329844	IPI00329844	3	2	24.31	699	Splice Isoform 1 of SLIT and NTRK-like protein 5 precursor
Exoc4	2001	0	0	2	6520000	MOUSE	IPI00129959	IPI00129959|IPI00620448|IPI00469949|IPI00109135	2	2	24.28	700	Exocyst complex component 4
Ptk9l	6001	0	0	6	8110000	MOUSE	IPI00129299	IPI00129299	9	2	24.25	701	NOD-derived CD11c +ve dendritic cells cDNA, RIKEN full-length enriched library, clone:F630103K03 product:protein tyrosine kinase 9-like (A6- related protein), full insert sequence
Dnm1	2001	0	0	2	2610000	MOUSE	IPI00620377	IPI00620377|IPI00626514|IPI00272878|IPI00465648|IPI00331293|IPI00331291|IPI00331294	4	2	24.24	702	Colon RCB-0549 Cle-H3 cDNA, RIKEN full-length enriched library, clone:G430037A05 product:Dynamin-1 (EC 3.6.5.5) homolog
Csnk2b	3001	0	0	3	3890000	MOUSE	IPI00126762	IPI00126762	15	2	24.23	703	Casein kinase II beta subunit
Prr7	3001	0	0	3	5650000	MOUSE	IPI00132812	IPI00132812	17	2	24.12	704	Adult male testis cDNA, RIKEN full-length enriched library, clone:4930589C02 product:hypothetical Proline-rich region profile/Histidine-rich region profile containing protein, full insert sequence
2006-09-07	3001	0	0	3	5610000	MOUSE	IPI00224626	IPI00224626	8	2	24.06	705	Cell division CyCle 10 homolog
IPI00663002	2001	0	0	2	5220000	MOUSE	IPI00663002	IPI00663002|IPI00350425|IPI00647999	1	2	24.03	706	PREDICTED: similar to von Willebrand factor type A and cache domain containing 1
Marcks	2001	0	0	2	1020000	MOUSE	IPI00229534	IPI00229534	15	2	23.93	707	Myristoylated alanine-rich C-kinase substrate
Dars	4001	0	0	4	4460000	MOUSE	IPI00222457	IPI00222457|IPI00122743	7	2	23.75	708	Bone marrow macrophage cDNA, RIKEN full-length enriched library, clone:I830042F18 product:aspartyl-tRNA synthetase, full insert sequence
Fbxo11	2001	0	0	2	3110000	MOUSE	IPI00330330	IPI00330330	2	2	23.75	709	Fbxo11 protein
Hdac5	3001	0	0	3	6230000	MOUSE	IPI00283913	IPI00283913|IPI00466540|IPI00649981	2	2	23.73	710	NOD-derived CD11c +ve dendritic cells cDNA, RIKEN full-length enriched library, clone:F630221B19 product:histone deacetylase 5, full insert sequence
Syt10	2001	0	0	2	4810000	MOUSE	IPI00127866	IPI00127866|IPI00315620	3	2	23.71	711	Synaptotagmin-10
Calm2	4001	0	0	4	3480000	MOUSE	IPI00467841	IPI00467841|IPI00623146	10	2	23.7	712	12 days pregnant adult female placenta cDNA, RIKEN full-length enriched library, clone:I530005B05 product:calmodulin 1, full insert sequence
Vdac2	2001	0	0	2	3530000	MOUSE	IPI00122547	IPI00122547	7	2	23.67	713	Voltage-dependent anion-selective channel protein 2
Atp2a2	2001	0	0	2	3840000	MOUSE	IPI00338964	IPI00338964|IPI00311200|IPI00336889|IPI00648331|IPI00468900|IPI00399963|IPI00311654	3	2	23.62	714	Splice Isoform SERCA2B of Sarcoplasmic/endoplasmic reticulum calcium ATPase 2
Ppa2	2001	0	0	2	3170000	MOUSE	IPI00127050	IPI00127050	8	2	23.57	715	Splice Isoform 1 of Inorganic pyrophosphatase 2, mitochondrial precursor
Hs3st1	3001	0	0	3	4480000	MOUSE	IPI00129676	IPI00129676	7	2	23.48	716	Heparan sulfate glucosamine 3-O-sulfotransferase 1 precursor
Igsf8	2001	0	0	2	5380000	MOUSE	IPI00321348	IPI00321348	5	2	23.47	717	ImmunoglobulIn superfamIly, member 8
Igsf4d	2001	0	0	2	4340000	MOUSE	IPI00453537	IPI00453537|IPI00624719	13	2	23.37	718	10 days neonate cortex cDNA, RIKEN full-length enriched library, clone:A830029E02 product:weakly similar to BK134P22.1
Tiam2	3001	0	0	3	1270000	MOUSE	IPI00453791	IPI00453791	2	2	23.32	719	Tiam2 protein
Ampd3	2001	0	0	2	9640000	MOUSE	IPI00275398	IPI00275398|IPI00468204	3	2	23.28	720	AMP deaminase 3
Hspd1	2001	0	0	2	1090000	MOUSE	IPI00308885	IPI00308885	8	2	23.26	721	60 kDa heat shock protein, mitochondrial precursor
Pard6g	2001	0	0	2	8710000	MOUSE	IPI00122398	IPI00122398	4	2	23.15	722	Partitioning defective 6 homolog gamma
IPI00223045_reverse	3001	0	0	3	3540000	FALSE	IPI00223045_reverse	IPI00223045_reverse|IPI00649727_reverse	6	2	23.11	723	8 days embryo whole body cDNA, RIKEN full-length enriched library, clone:5730495A12 product:similar to CDNA FLJ13976 FIS, CLONE Y79AA1001594, WEAKLY SIMILAR TO HYALURONAN-MEDIATED MOTILITY RECEPTOR
LOC629059	3001	0	0	3	3690000	MOUSE	IPI00277852	IPI00277852|IPI00620431	6	2	23.1	724	62 kDa protein
A730042J05Rik	4001	0	0	4	5440000	MOUSE	IPI00128991	IPI00128991	7	2	22.98	725	CSN12-like protein
Sfxn5	2001	0	0	2	3780000	MOUSE	IPI00221602	IPI00221602|IPI00283761	9	2	22.88	726	Sideroflexin-5
Agxt2l1	2001	0	0	2	3970000	MOUSE	IPI00625940	IPI00625940|IPI00406756	4	2	22.78	727	56 kDa protein
Harsl	2001	0	0	2	4400000	MOUSE	IPI00116138	IPI00116138	4	2	22.66	728	Histidyl-tRNA synthetase-like
Cct2	1001	0	0	1	1040000	MOUSE	IPI00320217	IPI00320217|IPI00653274	2	1	22.5	729	T-complex protein 1, beta subunit
Gpr158	2001	0	0	2	1970000	MOUSE	IPI00465871	IPI00465871|IPI00345158	2	2	22.27	730	Probable G-protein coupled receptor 158 precursor
4933402J24Rik	2001	0	0	2	3190000	MOUSE	IPI00137094	IPI00137094	7	2	22.14	731	Adult male testis cDNA, RIKEN full-length enriched library, clone:4933402J24 product:hypothetical Cellular retinaldehyde-binding protein
Tmem33	2001	0	0	2	4990000	MOUSE	IPI00133234	IPI00133234|IPI00607961|IPI00474792	4	1	22	732	Transmembrane protein 33
Sv2a	2001	0	0	2	4110000	MOUSE	IPI00465810	IPI00465810	4	2	21.99	733	Ca2+ regulator SV2A
Dock4	3001	0	0	3	4090000	MOUSE	IPI00223070	IPI00223070|IPI00622668	1	2	21.96	734	Dedicator of cytokinesis protein 4
BC006662	2001	0	0	2	3840000	MOUSE	IPI00124027	IPI00124027	9	1	21.93	735	CDNA sequence BC006662
Clstn3	2001	0	0	2	2030000	MOUSE	IPI00115312	IPI00115312	3	2	21.91	736	Calsyntenin-3 precursor
1500001H12Rik	2001	0	0	2	778000	MOUSE	IPI00122826	IPI00122826	14	2	21.9	737	BM88 antigen
Alad	2001	0	0	2	1570000	MOUSE	IPI00112719	IPI00112719	5	1	21.89	738	Delta-aminolevulinic acid dehydratase
Ndufa8	3001	0	0	3	13800000	MOUSE	IPI00120984	IPI00120984	13	2	21.87	739	NADH-ubiquinone oxidoreductase 19 kDa subunit
IPI00515622_reverse	0.00049975	2	350000	0	0	FALSE	IPI00515622_reverse	IPI00515622_reverse|IPI00380008_reverse	1	2	21.84	740	Splice Isoform 1 of AP1 gamma subunit-binding protein 1
Negr1	2001	0	0	2	5400000	MOUSE	IPI00330887	IPI00330887|IPI00467747	10	2	21.57	741	Neuronal growth regulator 1 precursor
Car14	3001	0	0	3	5290000	MOUSE	IPI00126501	IPI00126501	5	2	21.55	742	Carbonic anhydrase 14 precursor
IPI00354300_reverse	2001	0	0	2	1400000	FALSE	IPI00354300_reverse	IPI00354300_reverse	0	2	21.51	743	PREDICTED: similar to Zinc finger protein 469
G430041M01Rik	3001	0	0	3	30100000	MOUSE	IPI00377298	IPI00377298	12	2	21.51	744	Transformer-2 protein homolog
Ncln	2001	0	0	2	2690000	MOUSE	IPI00226958	IPI00226958	4	2	21.49	745	Nicalin precursor
IPI00308658_reverse	4001	0	0	4	22500000	FALSE	IPI00308658_reverse	IPI00308658_reverse|IPI00607983_reverse	6	2	21.49	746	Splice Isoform 1 of Olfactomedin-like protein 3 precursor
IPI00170013_reverse	2001	0	0	2	5980000	FALSE	IPI00170013_reverse	IPI00170013_reverse	4	2	21.48	747	Acad10 protein
IPI00651964	2001	0	0	2	2940000	MOUSE	IPI00651964	IPI00651964|IPI00475127|IPI00473215	11	2	21.45	748	39 kDa protein
Tex15	3001	0	0	3	7040000	MOUSE	IPI00118096	IPI00118096	1	2	21.4	749	Testis protein TEX15
AW125753	1001	0	0	1	1970000	MOUSE	IPI00320004	IPI00320004	4	1	21.39	750	Expressed sequence AW125753
Acot11	2001	0	0	2	1880000	MOUSE	IPI00623737	IPI00623737|IPI00128588	3	2	21.32	751	Adult male hypothalamus cDNA, RIKEN full-length enriched library, clone:A230033M23 product:BROWN FAT INDUCIBLE THIOESTERASE 2 homolog
Grip1	2001	0	0	2	2710000	MOUSE	IPI00127232	IPI00127232|IPI00399863|IPI00269503|IPI00403426|IPI00409947|IPI00467886	3	2	21.14	752	Splice Isoform 1 of Glutamate receptor-interacting protein 1
IPI00623553	1001	0	0	1	1370000	MOUSE	IPI00623553	IPI00623553|IPI00230507	7	1	20.94	753	19 kDa protein
IPI00229601_reverse	2001	0	0	2	10000000	FALSE	IPI00229601_reverse	IPI00229601_reverse	3	2	20.92	754	MKIAA4164 protein
Hnrpu	2001	0	0	2	2280000	MOUSE	IPI00458583	IPI00458583|IPI00625626|IPI00626229	1	1	20.83	755	Osteoclast-like cell cDNA, RIKEN full-length enriched library, clone:I420039N16 product:heterogeneous nuclear ribonucleoprotein U, full insert sequence
2900002H16Rik	2001	0	0	2	1580000	MOUSE	IPI00121674	IPI00121674	8	2	20.78	756	Mus musculus brain cDNA, clone MNCb-2440, similar to Mus musculus partial cochlear mRNA
4921505C17Rik	2001	0	0	2	5860000	MOUSE	IPI00399440	IPI00399440	1	2	20.71	757	Pianissimo
Galc	2001	0	0	2	7190000	MOUSE	IPI00109904	IPI00109904	6	2	20.65	758	NOD-derived CD11c +ve dendritic cells cDNA, RIKEN full-length enriched library, clone:F630106A07 product:galactosylceramidase, full insert sequence
Dynll1	2001	0	0	2	3870000	MOUSE	IPI00121623	IPI00121623	24	1	20.64	759	Dynein light chain 1, cytoplasmic
Ndufs8	2001	0	0	2	6110000	MOUSE	IPI00170093	IPI00170093	8	1	20.62	760	NADH-ubiquinone oxidoreductase 23 kDa subunit, mitochondrial precursor
Ccnt2	3001	0	0	3	6740000	MOUSE	IPI00654257	IPI00654257	4	2	20.43	761	Bone marrow macrophage cDNA, RIKEN full-length enriched library, clone:I830068E21 product:cyclin T2, full insert sequence
5830411G16Rik	2001	0	0	2	2390000	MOUSE	IPI00330249	IPI00330249|IPI00674493	2	2	20.41	762	PREDICTED: hypothetical protein LOC78937 isoform 1
Fip1l1	2001	0	0	2	1730000	MOUSE	IPI00110716	IPI00110716|IPI00116897	5	2	20.38	763	Splice Isoform 1 of Pre-mRNA 3'end processing factor FIP1
2810405J04Rik	1001	0	0	1	4600000	MOUSE	IPI00457756	IPI00457756	2	1	20.37	764	Protein FAM98A
Enpp5	2001	0	0	2	5460000	MOUSE	IPI00111163	IPI00111163|IPI00620389	6	2	20.37	765	Ectonucleotide pyrophosphatase/phosphodiesterase 5 precursor
1810060J02Rik	2001	0	0	2	4020000	MOUSE	IPI00187274	IPI00187274	4	2	20.26	766	Splice Isoform 1 of GGA-binding partner
Gpd2	2001	0	0	2	1680000	MOUSE	IPI00387307	IPI00387307|IPI00331182	4	2	20.26	767	Blastocyst blastocyst cDNA, RIKEN full-length enriched library, clone:I1C0035K16 product:glycerol phosphate dehydrogenase 2, mitochondrial, full insert sequence
Dynll2	3001	0	0	3	6550000	MOUSE	IPI00132734	IPI00132734	24	1	20.24	768	Dynein light chain 2, cytoplasmic
Gbas	3001	0	0	3	14800000	MOUSE	IPI00115827	IPI00115827|IPI00651782	4	1	20.14	769	Protein NipSnap2
Uqcrfs1	1001	0	0	1	824000	MOUSE	IPI00133240	IPI00133240	9	1	19.91	770	Ubiquinol-cytochrome c reductase iron-sulfur subunit, mitochondrial precursor
LOC636066	1001	0	0	1	1220000	MOUSE	IPI00662977	IPI00662977|IPI00462308|IPI00322193	4	1	19.69	771	PREDICTED: similar to Adapter-related protein complex 3 sigma 1 subunit (Sigma-adaptin 3a) (AP-3 complex sigma-3A subunit) (Sigma-3A-adaptin)
Zfp316	1001	0	0	1	1330000	MOUSE	IPI00420907	IPI00420907|IPI00126134	2	1	19.2	772	Zinc finger protein 316
Gad2	1001	0	0	1	2810000	MOUSE	IPI00318522	IPI00318522	3	1	19.06	773	Glutamate decarboxylase 2
Pip5k2a	1001	0	0	1	1480000	MOUSE	IPI00115708	IPI00115708	3	1	19.05	774	Phosphatidylinositol-4-phosphate 5-kinase type II alpha
Tbl3	1001	0	0	1	288000	MOUSE	IPI00124057	IPI00124057	1	1	18.96	775	Transducin (Beta)-like 3
Ndufa12	2001	0	0	2	4800000	MOUSE	IPI00344004	IPI00344004	11	1	18.87	776	13kDa differentiation-associated protein
Trappc2	10001	0	0	10	17700000	MOUSE	IPI00153838	IPI00153838|IPI00315584	10	1	18.82	777	RIKEN cDNA 0610009B22
Gtf2a1	5001	0	0	5	40200000	MOUSE	IPI00121198	IPI00121198|IPI00461406|IPI00666617|IPI00659458	2	1	18.67	778	Transcription initiation factor IIA subunit 1
Rpl8	1001	0	0	1	1360000	MOUSE	IPI00137787	IPI00137787	4	1	18.05	779	60S ribosomal protein L8
Cox7a2l	2001	0	0	2	1810000	MOUSE	IPI00115949	IPI00115949|IPI00120136	28	1	18.02	780	Cox7a2l protein
Ppp1r9a	2001	0	0	2	1170000	MOUSE	IPI00336313	IPI00336313|IPI00466115	1	1	17.97	781	Neural tissue-specific F-actin binding protein
D12Ertd553e	1001	0	0	1	2020000	MOUSE	IPI00222044	IPI00222044	4	1	17.86	782	Protein FAM49A
Ephb2	1001	0	0	1	773000	MOUSE	IPI00648802	IPI00648802|IPI00649277|IPI00108870|IPI00228309|IPI00648023	1	1	17.82	783	Protein
Foxp1	1001	0	0	1	2390000	MOUSE	IPI00654217	IPI00654217	25	1	17.77	784	Mammary gland RCB-0526 Jyg-MC(A) cDNA, RIKEN full-length enriched library, clone:G830003K13 product:forkhead box P1, full insert sequence
Dnajb9	1001	0	0	1	2520000	MOUSE	IPI00136218	IPI00136218|IPI00556864	6	1	17.72	785	DnaJ homolog subfamily B member 9
Slc6a1	2001	0	0	2	3380000	MOUSE	IPI00227928	IPI00227928|IPI00458246	3	1	17.61	786	Sodium- and chloride-dependent GABA transporter 1
Timp4	1001	0	0	1	3570000	MOUSE	IPI00119215	IPI00119215	8	1	17.57	787	Metalloproteinase inhibitor 4 precursor
AI326876	1001	0	0	1	480000	MOUSE	IPI00379159	IPI00379159	5	1	17.37	788	Zinc finger protein 575
Mrps2	1001	0	0	1	466000	MOUSE	IPI00126011	IPI00126011	7	1	17.31	789	Mitochondrial 28S ribosomal protein S2
LOC634664	1001	0	0	1	2040000	MOUSE	IPI00670819	IPI00670819|IPI00624653	17	1	17.29	790	PREDICTED: similar to upregulated during skeletal muscle growth 5
IPI00653798	3001	0	0	3	7320000	MOUSE	IPI00653798	IPI00653798	7	1	17.29	791	Activated spleen cDNA, RIKEN full-length enriched library, clone:F830302A22 product:hypothetical Proline-rich region profile containing protein, full insert sequence
Tbc1d10b	1001	0	0	1	1090000	MOUSE	IPI00469012	IPI00469012	1	1	17.27	792	1110003P22Rik protein
Atp5l	4001	0	0	4	11800000	MOUSE	IPI00133342	IPI00133342|IPI00620353|IPI00331316	14	1	17.24	793	Adult male small intestine cDNA, RIKEN full-length enriched library, clone:2010009O04 product:ATP SYNTHASE, H+ TRANSPORTING, MITOCHONDRIAL F0 COMPLEX, SUBUNIT G, full insert sequence
Scamp5	1001	0	0	1	1190000	MOUSE	IPI00122865	IPI00122865	4	1	17.19	794	Secretory carrier-associated membrane protein 5
IPI00662904	1001	0	0	1	1120000	MOUSE	IPI00662904	IPI00662904|IPI00653325|IPI00356683|IPI00660033|IPI00666040|IPI00671884	7	1	17.19	795	PREDICTED: DCP1 decapping enzyme homolog b isoform 5
Kng1	2001	0	0	2	5450000	MOUSE	IPI00114958	IPI00114958|IPI00656329|IPI00457636|IPI00129225	2	1	17.15	796	Splice Isoform HMW of Kininogen-1 precursor
Cdh2	1001	0	0	1	3050000	MOUSE	IPI00404670	IPI00404670|IPI00323134	3	1	17	797	17 days embryo heart cDNA, RIKEN full-length enriched library, clone:I920081N24 product:cadherin 2, full insert sequence
Sema6b	1001	0	0	1	564000	MOUSE	IPI00119931	IPI00119931	3	1	16.9	798	Semaphorin-6B precursor
Canx	1001	0	0	1	709000	MOUSE	IPI00119618	IPI00119618	3	1	16.75	799	Calnexin precursor
1200009B18Rik	2001	0	0	2	6230000	MOUSE	IPI00133365	IPI00133365|IPI00137635	5	1	16.71	800	Adult male tongue cDNA, RIKEN full-length enriched library, clone:2310022L13 product:PTX1 PROTEIN homolog
BC039093	2001	0	0	2	1900000	MOUSE	IPI00342747	IPI00342747|IPI00621778	5	1	16.71	801	PREDICTED: similar to Zinc finger protein 384 (Nuclear matrix transcription factor 4) (Cas-associated zinc finger protein) isoform 1
Fasn	1001	0	0	1	3710000	MOUSE	IPI00113223	IPI00113223	0	1	16.59	802	Fatty acid synthase
Ndufv2	1001	0	0	1	1660000	MOUSE	IPI00109167	IPI00109167|IPI00169925	7	1	16.5	803	NADH-ubiquinone oxidoreductase 24 kDa subunit, mitochondrial precursor
Cirh1a	1001	0	0	1	1070000	MOUSE	IPI00331601	IPI00331601	2	1	16.46	804	Cirhin
Thy1	1001	0	0	1	11800000	MOUSE	IPI00109727	IPI00109727	8	1	16.43	805	Thy-1 membrane glycoprotein precursor
IPI00620636	1001	0	0	1	1250000	MOUSE	IPI00620636	IPI00620636|IPI00462072|IPI00648821	4	1	16.37	806	49 kDa protein
Ndufb11	3001	0	0	3	3900000	MOUSE	IPI00114246	IPI00114246	11	1	16.36	807	NADH-ubiquinone oxidoreductase ESSS subunit, mitochondrial precursor
Mat2b	1001	0	0	1	2130000	MOUSE	IPI00468802	IPI00468802|IPI00649402|IPI00459789	3	1	16.34	808	Methionine adenosyltransferase II beta subunit
Aprin	1001	0	0	1	405000	MOUSE	IPI00317401	IPI00317401	1	1	16.31	809	Androgen-induced prostate proliferative shutoff associated protein AS3
Aptx	1001	0	0	1	2750000	MOUSE	IPI00624837	IPI00624837|IPI00421211|IPI00475053	5	1	16.27	810	Aptx protein
Gm1673	1001	0	0	1	2960000	MOUSE	IPI00377774	IPI00377774|IPI00668072	8	1	16.25	811	9 days embryo whole body cDNA, RIKEN full-length enriched library, clone:D030044A21 product:hypothetical Cytochrome c heme-binding site containing protein, full insert sequence
Slc2a1	1001	0	0	1	1650000	MOUSE	IPI00308691	IPI00308691	2	1	16.18	812	Solute carrier family 2, facilitated glucose transporter member 1
IPI00626163	1001	0	0	1	2800000	MOUSE	IPI00626163	IPI00626163	4	1	16.16	813	33 kDa protein
Kcnd2	1001	0	0	1	784000	MOUSE	IPI00129491	IPI00129491	3	1	16.1	814	Potassium voltage-gated channel subfamily D member 2
IPI00116718	1001	0	0	1	3920000	MOUSE	IPI00116718	IPI00116718|IPI00128760|IPI00626955	14	1	16.07	815	18 kDa protein
Rpl19	1001	0	0	1	1070000	MOUSE	IPI00122426	IPI00122426|IPI00264398|IPI00466604|IPI00648315	8	1	16.01	816	60S ribosomal protein L19
Metapl1	1001	0	0	1	1640000	MOUSE	IPI00132105	IPI00132105|IPI00406025	4	1	16	817	Adult male tongue cDNA, RIKEN full-length enriched library, clone:2310066F24 product:methionine aminopeptidase-like 1, full insert sequence
C630007B19Rik	1001	0	0	1	1790000	MOUSE	IPI00380407	IPI00380407	11	1	15.97	818	Protein FAM19A1 precursor
Cryab	1001	0	0	1	804000	MOUSE	IPI00138274	IPI00138274	7	1	15.96	819	Alpha crystallin B chain
Gnaq	1001	0	0	1	965000	MOUSE	IPI00228618	IPI00228618	3	1	15.86	820	CDNA, RIKEN full-length enriched library, clone:M5C1028J20 product:guanine nucleotide binding protein, alpha q polypeptide, full insert sequence
Neo1	2001	0	0	2	2030000	MOUSE	IPI00129159	IPI00129159|IPI00222053|IPI00222052|IPI00222049|IPI00222057|IPI00459502	1	1	15.83	821	Splice Isoform 1 of Neogenin precursor
Akap5	1001	0	0	1	1000000	MOUSE	IPI00667326	IPI00667326|IPI00339766	6	1	15.75	822	PREDICTED: similar to A-kinase anchor protein 5 isoform 3
1200007B05Rik	1001	0	0	1	1450000	MOUSE	IPI00387392	IPI00387392	9	1	15.75	823	10 days embryo whole body cDNA, RIKEN full-length enriched library, clone:3426403P04 product:1200007B05Rik protein (TB1 protein homolog), full insert sequence
Arbp	1001	0	0	1	992000	MOUSE	IPI00314950	IPI00314950	9	1	15.68	824	60S acidic ribosomal protein P0
1810035L17Rik	1001	0	0	1	747000	MOUSE	IPI00318935	IPI00318935	10	1	15.63	825	10 day old male pancreas cDNA, RIKEN full-length enriched library, clone:1810035L17 product:RIKEN cDNA 1810035L17
4933407N01Rik	2001	0	0	2	13000000	MOUSE	IPI00338270	IPI00338270	4	1	15.59	826	XTP3-transactivated gene B protein homolog precursor
IPI00621661	1001	0	0	1	639000	MOUSE	IPI00621661	IPI00621661|IPI00281761	8	1	15.58	827	41 kDa protein
Rutbc1	1001	0	0	1	787000	MOUSE	IPI00515672	IPI00515672|IPI00403310|IPI00378729	1	1	15.5	828	Novel protein
Gm1494	2001	0	0	2	2200000	MOUSE	IPI00381805	IPI00381805	8	1	15.46	829	PREDICTED: similar to arylsulfatase E precursor
Ptprz1	1001	0	0	1	632000	MOUSE	IPI00627008	IPI00627008|IPI00675793|IPI00676000|IPI00125154|IPI00677931	0	1	15.44	830	PREDICTED: protein tyrosine phosphatase, receptor type Z, polypeptide 1 isoform 2
Ndufs2	1001	0	0	1	1750000	MOUSE	IPI00128023	IPI00128023	4	1	15.4	831	NADH-ubiquinone oxidoreductase 49 kDa subunit, mitochondrial precursor
IPI00668982	2001	0	0	2	3040000	MOUSE	IPI00668982	IPI00668982|IPI00378480|IPI00137852|IPI00665557|IPI00677522	5	1	15.39	832	PREDICTED: similar to H2A histone family, member Y isoform 5
Wdr6	1001	0	0	1	1950000	MOUSE	IPI00117632	IPI00117632	1	1	15.32	833	CDNA, RIKEN full-length enriched library, clone:I920192C19 product:WD repeat domain 6, full insert sequence
6330583M11Rik	2001	0	0	2	653000	MOUSE	IPI00165731	IPI00165731|IPI00473433	4	1	15.28	834	Protein C20orf22 homolog
Prdx6-rs1	2001	0	0	2	1850000	MOUSE	IPI00221454	IPI00221454|IPI00667059|IPI00555059|IPI00404031	4	1	15.28	835	Adult male testis cDNA, RIKEN full-length enriched library, clone:4930414C22 product:peroxiredoxin 5, related sequence 1, full insert sequence
IPI00229906_reverse	1001	0	0	1	568000	FALSE	IPI00229906_reverse	IPI00229906_reverse|IPI00411090_reverse	1	1	15.26	836	Adult male testis cDNA, RIKEN full-length enriched library, clone:4921518D21 product:flavoprotein oxidoreductase MICAL3, full insert sequence.
6330403A02Rik	1001	0	0	1	4060000	MOUSE	IPI00462375	IPI00462375|IPI00661563	12	1	15.2	837	PREDICTED: similar to Y97E10AL.1 isoform 1
Mpped1	1001	0	0	1	1360000	MOUSE	IPI00131155	IPI00131155	3	1	15.15	838	Metallophosphoesterase domain-containing protein 1
LOC634597	7001	0	0	7	8610000	MOUSE	IPI00668716	IPI00668716	10	1	15.13	839	PREDICTED: similar to ribosomal protein S27a
Lrrc4c	1001	0	0	1	1550000	MOUSE	IPI00309419	IPI00309419	1	1	15.09	840	Netrin-G1 ligand precursor
Wdr22	1001	0	0	1	140000	MOUSE	IPI00340504	IPI00340504	1	1	15.08	841	WD-repeat protein 22
LOC639819	1001	0	0	1	885000	MOUSE	IPI00668082	IPI00668082|IPI00128857|IPI00666881|IPI00670735|IPI00676451|IPI00665070	4	1	15.02	842	PREDICTED: similar to NADP-dependent malic enzyme (NADP-ME) (Malic enzyme 1) isoform 3
1110004F10Rik	1001	0	0	1	969000	MOUSE	IPI00127941	IPI00127941	8	1	15	843	Sid2057p
Suhw3	1001	0	0	1	1440000	MOUSE	IPI00622268	IPI00622268|IPI00169658|IPI00469164	6	1	14.99	844	MKIAA1584 protein
Mkl2	1001	0	0	1	1640000	MOUSE	IPI00172027	IPI00172027	2	1	14.97	845	MKL/myocardin-like protein 2
A430105I05Rik	1001	0	0	1	1190000	MOUSE	IPI00670075	IPI00670075|IPI00227043|IPI00671277|IPI00665331|IPI00675540|IPI00662767	0	1	14.97	846	PREDICTED: similar to TAO kinase 3 isoform 9
5430405G24Rik	2001	0	0	2	3000000	MOUSE	IPI00341196	IPI00341196|IPI00676439	1	1	14.96	847	PREDICTED: hypothetical protein LOC237943 isoform 2
Suox	1001	0	0	1	933000	MOUSE	IPI00153144	IPI00153144	3	1	14.92	848	Adult male liver tumor cDNA, RIKEN full-length enriched library, clone:C730007N17 product:sulfite oxidase, full insert sequence
Abhd11	1001	0	0	1	1630000	MOUSE	IPI00170213	IPI00170213	12	1	14.83	849	Williams-Beuren syndrome critical region protein 21
Cited2	1001	0	0	1	3410000	MOUSE	IPI00133949	IPI00133949|IPI00420894|IPI00224279|IPI00224277|IPI00224278	9	1	14.75	850	Splice Isoform 1 of Cbp/p300-interacting transactivator 2
Gphn	2001	0	0	2	4820000	MOUSE	IPI00225670	IPI00225670	2	1	14.73	851	0 day neonate cerebellum cDNA, RIKEN full-length enriched library, clone:C230040D23 product:GEPHYRIN homolog
LOC633821	2001	0	0	2	3050000	MOUSE	IPI00108740	IPI00108740	7	1	14.72	852	PREDICTED: similar to Cytochrome c, somatic
S100a8	2001	0	0	2	2810000	MOUSE	IPI00230768	IPI00230768	22	1	14.71	853	Calgranulin A
Syngr3	1001	0	0	1	3030000	MOUSE	IPI00331579	IPI00331579	5	1	14.67	854	Synaptogyrin-3
Nup43	1001	0	0	1	1410000	MOUSE	IPI00177202	IPI00177202	2	1	14.64	855	Nucleoporin Nup43
Cdh1	1001	0	0	1	524000	MOUSE	IPI00318626	IPI00318626	2	1	14.59	856	Epithelial-cadherin precursor
IPI00230018_reverse	1001	0	0	1	1020000	FALSE	IPI00230018_reverse	IPI00230018_reverse|IPI00230019_reverse|IPI00230021_reverse|IPI00230023_reverse	0	1	14.58	857	Splice Isoform 3 of Inositol 1,4,5-trisphosphate receptor type 1
E430028B21Rik	1001	0	0	1	1670000	MOUSE	IPI00420284	IPI00420284	1	1	14.56	858	11 days pregnant adult female placenta cDNA, RIKEN full-length enriched library, clone:I530029B03 product:Hypothetical endonuclease/exonuclease/phosphatase family containing protein, full insert sequence
LOC545854	1001	0	0	1	2990000	MOUSE	IPI00661705	IPI00661705|IPI00664936|IPI00471244|IPI00605729|IPI00660212|IPI00667846|IPI00462809|IPI00605526|IPI00556702|IPI00667865|IPI00660688|IPI00665644|IPI00471444|IPI00667288|IPI00556847|IPI00658367|IPI00553402|IPI00658814|IPI00659690|IPI00665107|IPI00656300|IPI00466165|IPI00649851|IPI00556888|IPI00406213	14	1	14.55	859	PREDICTED: similar to Ig kappa chain V-III region MOPC 63 precursor isoform 14
Cpne5	1001	0	0	1	750000	MOUSE	IPI00170387	IPI00170387|IPI00120173|IPI00473293|IPI00108980|IPI00313899|IPI00129451|IPI00172189|IPI00266752|IPI00407137|IPI00262349|IPI00554878|IPI00663041	1	1	14.54	860	Copine-5
Pgrmc1	2001	0	0	2	1900000	MOUSE	IPI00319973	IPI00319973	10	1	14.49	861	Membrane associated progesterone receptor component 1
2900006B13Rik	2001	0	0	2	2890000	MOUSE	IPI00283339	IPI00283339	2	1	14.47	862	ES cells cDNA, RIKEN full-length enriched library, clone:2410073I10 product:Hypothetical PLP-dependent transferases structure containing protein homolog
Syngr1	2001	0	0	2	2400000	MOUSE	IPI00115763	IPI00115763|IPI00222697	5	1	14.45	863	Splice Isoform 1A of Synaptogyrin-1
Paqr4	1001	0	0	1	1670000	MOUSE	IPI00121743	IPI00121743	6	1	14.41	864	Progestin and adipoQ receptor family member IV
Slc27a1	1001	0	0	1	1120000	MOUSE	IPI00120097	IPI00120097|IPI00652722	4	1	14.4	865	Long-chain fatty acid transport protein 1
C030011J08Rik	3001	0	0	3	12600000	MOUSE	IPI00222792	IPI00222792|IPI00227113	1	1	14.36	866	Adult male corpora quadrigemina cDNA, RIKEN full-length enriched library, clone:B230206F10 product:hypothetical Ankyrin repeat profile/Ankyrin-repeat/Ankyrin repeat region circular profile/Yeast DNA-binding domain containing protein, full insert sequence
IPI00338053_reverse	1001	0	0	1	1320000	FALSE	IPI00338053_reverse	IPI00338053_reverse|IPI00323510_reverse	2	1	14.32	867	Ubiquitously transcribed tetratricopeptide repeat
Znhit4	1001	0	0	1	1110000	MOUSE	IPI00110781	IPI00110781	4	1	14.27	868	Zinc finger HIT domain containing protein 4
Tbc1d10a	1001	0	0	1	1160000	MOUSE	IPI00139383	IPI00139383	2	1	14.23	869	Novel protein, ortholog of human EBP50-PDZ interactor EPI64
Exoc1	1001	0	0	1	1000000	MOUSE	IPI00153813	IPI00153813|IPI00622083|IPI00678091|IPI00672271|IPI00661530	1	1	14.13	870	Sec3l1 protein
2006-03-05	1001	0	0	1	1050000	MOUSE	IPI00131895	IPI00131895	5	1	14.11	871	Membrane-associated ring finger (C3HC4) 5
IPI00309958_reverse	1001	0	0	1	2030000	FALSE	IPI00309958_reverse	IPI00309958_reverse|IPI00626171_reverse|IPI00621266_reverse	1	1	14.1	872	Ephrin type-A receptor 5 precursor
Heca	1001	0	0	1	6140000	MOUSE	IPI00380838	IPI00380838|IPI00664569	2	1	14.1	873	15 days embryo head cDNA, RIKEN full-length enriched library, clone:4022425C14 product:Homolog of DROSOPHILA HEADCASE (DJ225E12.1) homolog
Copa	1001	0	0	1	627000	MOUSE	IPI00229834	IPI00229834|IPI00623272	1	1	14.05	874	7 days neonate cerebellum cDNA, RIKEN full-length enriched library, clone:A730099C22 product:COATOMER ALPHA SUBUNIT
Grm3	1001	0	0	1	688000	MOUSE	IPI00136716	IPI00136716|IPI00133808	1	1	13.97	875	Metabotropic glutamate receptor 3 precursor
LOC638010	1001	0	0	1	710000	MOUSE	IPI00675804	IPI00675804|IPI00187478|IPI00224999	5	1	13.95	876	PREDICTED: hypothetical protein XP_917749 isoform 1
Esd	2001	0	0	2	3330000	MOUSE	IPI00624892	IPI00624892|IPI00109142	5	1	13.92	877	35 kDa protein
Akap3	1001	0	0	1	1670000	MOUSE	IPI00136657	IPI00136657	1	1	13.91	878	A-kinase anchor protein 3
Aak1	1001	0	0	1	1510000	MOUSE	IPI00458612	IPI00458612|IPI00356608	2	1	13.84	879	CDNA, RIKEN full-length enriched library, clone:M5C1020L09 product:weakly similar to BMP-2 inducible protein kinase
Atp2b4	1001	0	0	1	1700000	MOUSE	IPI00463589	IPI00463589	13	1	13.81	880	Plasma membrane Ca++ transporting ATPase 4 splice variant a
Zfp444	1001	0	0	1	102000	MOUSE	IPI00278424	IPI00278424	3	1	13.78	881	NOD-derived CD11c +ve dendritic cells cDNA, RIKEN full-length enriched library, clone:F630006D22 product:WEAKLY similar to zinc finger protein 165 homolog, full insert sequence
Palm	1001	0	0	1	984000	MOUSE	IPI00129298	IPI00129298|IPI00323809	5	1	13.73	882	Splice Isoform 1 of Paralemmin
Rpusd4	1001	0	0	1	3820000	MOUSE	IPI00109744	IPI00109744	3	1	13.7	883	ES cells cDNA, RIKEN full-length enriched library, clone:2410001E19 product:similar to CDNA FLJ14494 FIS, CLONE MAMMA1003035, WEAKLY SIMILAR TO RIBOSOMAL LARGE SUBUNIT PSEUDOURIDINE SYNTHASE C
Gnpda2	1001	0	0	1	3450000	MOUSE	IPI00133593	IPI00133593|IPI00271010|IPI00556824	4	1	13.67	884	16 days embryo kidney cDNA, RIKEN full-length enriched library, clone:I920029A17 product:glucosamine-6-phosphate deaminase 2, full insert sequence
LOC638592	1001	0	0	1	1210000	MOUSE	IPI00673922	IPI00673922	32	1	13.63	885	PREDICTED: similar to melanoma antigen
Ppp2r1a	1001	0	0	1	1170000	MOUSE	IPI00310091	IPI00310091	3	1	13.56	886	Serine/threonine protein phosphatase 2A, 65 kDa regulatory subunit A, alpha isoform
Slc25a22	1001	0	0	1	10900000	MOUSE	IPI00109275	IPI00109275	2	1	13.55	887	Mitochondrial glutamate carrier 1
Klf12	1001	0	0	1	838000	MOUSE	IPI00133918	IPI00133918|IPI00421118	4	1	13.48	888	Krueppel-like factor 12
Sin3b	1001	0	0	1	587000	MOUSE	IPI00608092	IPI00608092|IPI00338793	1	1	13.48	889	Splice Isoform 4 of Paired amphipathic helix protein Sin3b
Ilf3	1001	0	0	1	581000	MOUSE	IPI00130591	IPI00130591|IPI00555078|IPI00403996	2	1	13.46	890	Splice Isoform 3 of Interleukin enhancer-binding factor 3
4631427C17Rik	1001	0	0	1	478000	MOUSE	IPI00308446	IPI00308446|IPI00651817|IPI00653752	2	1	13.44	891	RIKEN cDNA 4631427C17
Itpka	1001	0	0	1	838000	MOUSE	IPI00153136	IPI00153136	2	1	13.42	892	Inositol-trisphosphate 3-kinase A
Slc8a2	1001	0	0	1	1010000	MOUSE	IPI00170310	IPI00170310	1	1	13.36	893	Sodium-calcium exchanger
Fth1	1001	0	0	1	2030000	MOUSE	IPI00230145	IPI00230145	8	1	13.36	894	Ferritin heavy chain
IPI00673003_reverse	1001	0	0	1	1720000	FALSE	IPI00673003_reverse	IPI00673003_reverse|IPI00120800_reverse	5	1	13.35	895	PREDICTED: hypothetical protein LOC75352
Mrpl9	1001	0	0	1	1510000	MOUSE	IPI00654010	IPI00654010|IPI00284978	5	1	13.34	896	TIB-55 BB88 cDNA, RIKEN full-length enriched library, clone:I730038I11 product:mitochondrial ribosomal protein L9, full insert sequence
IPI00109806_reverse	1001	0	0	1	6760000	FALSE	IPI00109806_reverse	IPI00109806_reverse	3	1	13.32	897	Regulator of G-protein signaling 19
Brp44	1001	0	0	1	1790000	MOUSE	IPI00131896	IPI00131896	6	1	13.31	898	Brain protein 44
Slc4a4	1001	0	0	1	1180000	MOUSE	IPI00314749	IPI00314749	2	1	13.3	899	Splice Isoform 1 of Electrogenic sodium bicarbonate cotransporter 1
Rab3gap2	1001	0	0	1	1080000	MOUSE	IPI00404477	IPI00404477|IPI00620529|IPI00555130	0	1	13.25	900	Splice Isoform 1 of Rab3 GTPase-activating protein non-catalytic subunit
Rhot1	1001	0	0	1	1160000	MOUSE	IPI00515349	IPI00515349|IPI00222930|IPI00307931|IPI00323420|IPI00473646|IPI00474370	1	1	13.24	901	Ras homolog gene family, member T1
Msl31	1001	0	0	1	2200000	MOUSE	IPI00331512	IPI00331512|IPI00468147	2	1	13.23	902	Splice Isoform 1 of Male-specific lethal 3-like 1
IPI00453842_reverse	1001	0	0	1	48500	FALSE	IPI00453842_reverse	IPI00453842_reverse	0	1	13.23	903	Activated spleen cDNA, RIKEN full-length enriched library, clone:F830049P05 product:hypothetical RabGAP/TBC domain/Pleckstrin- like/PH domain profile/TBC/rab GAP domain profile/Pleckstrin-homology- related containing protein, full insert sequence
C130038G02Rik	1001	0	0	1	3340000	MOUSE	IPI00380426	IPI00380426	0	1	13.21	904	CDNA, RIKEN full-length enriched library, clone:M5C1046C23 product:similar to Hypothetical glutamine-rich region containing protein
Nrgn	1001	0	0	1	2050000	MOUSE	IPI00380227	IPI00380227	19	1	13.2	905	Neurogranin
Strn	1001	0	0	1	2260000	MOUSE	IPI00352986	IPI00352986|IPI00554884	2	1	13.17	906	Striatin
IPI00622396	1001	0	0	1	966000	MOUSE	IPI00622396	IPI00622396	15	1	13.06	907	19 kDa protein
BC019806	1001	0	0	1	1250000	MOUSE	IPI00123765	IPI00123765	5	1	13.05	908	2 cells egg cDNA, RIKEN full-length enriched library, clone:B020031O05 product:Hypothetical riboflavin synthase domain-like structure containing protein, full insert sequence
IPI00136734_reverse	1001	0	0	1	1930000	FALSE	IPI00136734_reverse	IPI00136734_reverse|IPI00275902_reverse	2	1	13.05	909	THEG protein
Slit1	1001	0	0	1	2630000	MOUSE	IPI00330211	IPI00330211	0	1	13.05	910	Slit homolog 1 protein precursor
IPI00330900_reverse	1001	0	0	1	3690000	FALSE	IPI00330900_reverse	IPI00330900_reverse	2	1	13.02	911	Protein C20orf135 homolog

## Sheet: Protein redundant
Gene Symbol	Tg/WT Ratio-spec#	WT-spec#	WT-intensity	Tg-spec#	Tg-Intensity	species	accession_number	accession_numbers	percentCoverage	numPepsUnique	scoreUnique	groupNum	entry_name
Bsn	15.6815	44	16400000	690	3850000000	MOUSE	IPI00621373	IPI00621373|IPI00134093|IPI00461199|IPI00136902|IPI00225140|IPI00468100|IPI00473889|IPI00673028_reverse|IPI00466131_reverse	63	159	2433.3	1	10, 11 days embryo whole body cDNA, RIKEN full-length enriched library, clone:2810049E21 product:bassoon, full insert sequence.
Bsn	15.6588	44	16400000	689	3860000000	MOUSE	IPI00134093	IPI00621373|IPI00134093|IPI00461199|IPI00136902|IPI00225140|IPI00468100|IPI00473889|IPI00673028_reverse|IPI00466131_reverse	60	158	2407.17	1	Bassoon
Bsn	15.386	44	16400000	677	3810000000	MOUSE	IPI00461199	IPI00621373|IPI00134093|IPI00461199|IPI00136902|IPI00225140|IPI00468100|IPI00473889|IPI00673028_reverse|IPI00466131_reverse	59	154	2355.89	1	Splice Isoform 2 of Bassoon protein
Pclo	14.4966	4	1360000	58	146000000	MOUSE	IPI00136902	IPI00621373|IPI00134093|IPI00461199|IPI00136902|IPI00225140|IPI00468100|IPI00473889|IPI00673028_reverse|IPI00466131_reverse	13	36	469.88	1	Splice Isoform 1 of Piccolo protein
Pclo	14.4966	4	1360000	58	146000000	MOUSE	IPI00225140	IPI00621373|IPI00134093|IPI00461199|IPI00136902|IPI00225140|IPI00468100|IPI00473889|IPI00673028_reverse|IPI00466131_reverse	14	36	469.88	1	Splice Isoform 2 of Piccolo protein
Pclo	14.2467	4	1360000	57	145000000	MOUSE	IPI00468100	IPI00621373|IPI00134093|IPI00461199|IPI00136902|IPI00225140|IPI00468100|IPI00473889|IPI00673028_reverse|IPI00466131_reverse	14	35	456.07	1	526 kDa protein
Pclo	6.9985	4	1360000	28	87400000	MOUSE	IPI00473889	IPI00621373|IPI00134093|IPI00461199|IPI00136902|IPI00225140|IPI00468100|IPI00473889|IPI00673028_reverse|IPI00466131_reverse	19	17	234.6	1	MKIAA0559 protein
IPI00673028_reverse	6001	0	0	6	5990000	FALSE	IPI00673028_reverse	IPI00621373|IPI00134093|IPI00461199|IPI00136902|IPI00225140|IPI00468100|IPI00473889|IPI00673028_reverse|IPI00466131_reverse	4	3	34.98	1	PREDICTED: similar to shroom
IPI00466131_reverse	5001	0	0	5	4750000	FALSE	IPI00466131_reverse	IPI00621373|IPI00134093|IPI00461199|IPI00136902|IPI00225140|IPI00468100|IPI00473889|IPI00673028_reverse|IPI00466131_reverse	2	2	23.79	1	PREDICTED: similar to shroom
LOC381358	16.7258	11	2700000	184	604000000	MOUSE	IPI00665841	IPI00665841|IPI00137368|IPI00678951|IPI00679080|IPI00673040|IPI00661701|IPI00673907|IPI00660522|IPI00671553|IPI00664957|IPI00660027|IPI00651953|IPI00378527|IPI00671503|IPI00606339|IPI00676093|IPI00662505|IPI00663013|IPI00679092|IPI00323230|IPI00666669|IPI00676561	45	90	1316.78	2	PREDICTED: similar to Spectrin alpha chain, brain (Spectrin, non-erythroid alpha chain) (Alpha-II spectrin) (Fodrin alpha chain) isoform 3
LOC381358	16.7258	11	2700000	184	605000000	MOUSE	IPI00137368	IPI00665841|IPI00137368|IPI00678951|IPI00679080|IPI00673040|IPI00661701|IPI00673907|IPI00660522|IPI00671553|IPI00664957|IPI00660027|IPI00651953|IPI00378527|IPI00671503|IPI00606339|IPI00676093|IPI00662505|IPI00663013|IPI00679092|IPI00323230|IPI00666669|IPI00676561	45	90	1309.92	2	PREDICTED: similar to Spectrin alpha chain, brain (Spectrin, non-erythroid alpha chain) (Alpha-II spectrin) (Fodrin alpha chain) isoform 1
LOC381358	16.7258	11	2700000	184	605000000	MOUSE	IPI00678951	IPI00665841|IPI00137368|IPI00678951|IPI00679080|IPI00673040|IPI00661701|IPI00673907|IPI00660522|IPI00671553|IPI00664957|IPI00660027|IPI00651953|IPI00378527|IPI00671503|IPI00606339|IPI00676093|IPI00662505|IPI00663013|IPI00679092|IPI00323230|IPI00666669|IPI00676561	46	90	1309.92	2	PREDICTED: similar to Spectrin alpha chain, brain (Spectrin, non-erythroid alpha chain) (Alpha-II spectrin) (Fodrin alpha chain) isoform 12
LOC381358	16.544	11	2700000	182	601000000	MOUSE	IPI00679080	IPI00665841|IPI00137368|IPI00678951|IPI00679080|IPI00673040|IPI00661701|IPI00673907|IPI00660522|IPI00671553|IPI00664957|IPI00660027|IPI00651953|IPI00378527|IPI00671503|IPI00606339|IPI00676093|IPI00662505|IPI00663013|IPI00679092|IPI00323230|IPI00666669|IPI00676561	45	89	1296.44	2	PREDICTED: similar to Spectrin alpha chain, brain (Spectrin, non-erythroid alpha chain) (Alpha-II spectrin) (Fodrin alpha chain) isoform 17
LOC381358	16.544	11	2700000	182	601000000	MOUSE	IPI00673040	IPI00665841|IPI00137368|IPI00678951|IPI00679080|IPI00673040|IPI00661701|IPI00673907|IPI00660522|IPI00671553|IPI00664957|IPI00660027|IPI00651953|IPI00378527|IPI00671503|IPI00606339|IPI00676093|IPI00662505|IPI00663013|IPI00679092|IPI00323230|IPI00666669|IPI00676561	46	89	1296.44	2	PREDICTED: similar to Spectrin alpha chain, brain (Spectrin, non-erythroid alpha chain) (Alpha-II spectrin) (Fodrin alpha chain) isoform 19
LOC381358	16.544	11	2700000	182	601000000	MOUSE	IPI00661701	IPI00665841|IPI00137368|IPI00678951|IPI00679080|IPI00673040|IPI00661701|IPI00673907|IPI00660522|IPI00671553|IPI00664957|IPI00660027|IPI00651953|IPI00378527|IPI00671503|IPI00606339|IPI00676093|IPI00662505|IPI00663013|IPI00679092|IPI00323230|IPI00666669|IPI00676561	46	89	1296.44	2	PREDICTED: similar to Spectrin alpha chain, brain (Spectrin, non-erythroid alpha chain) (Alpha-II spectrin) (Fodrin alpha chain) isoform 20
LOC381358	16.4531	11	2700000	181	601000000	MOUSE	IPI00673907	IPI00665841|IPI00137368|IPI00678951|IPI00679080|IPI00673040|IPI00661701|IPI00673907|IPI00660522|IPI00671553|IPI00664957|IPI00660027|IPI00651953|IPI00378527|IPI00671503|IPI00606339|IPI00676093|IPI00662505|IPI00663013|IPI00679092|IPI00323230|IPI00666669|IPI00676561	46	88	1286.82	2	PREDICTED: similar to Spectrin alpha chain, brain (Spectrin, non-erythroid alpha chain) (Alpha-II spectrin) (Fodrin alpha chain) isoform 18
LOC381358	15.8985	10	2520000	159	525000000	MOUSE	IPI00660522	IPI00665841|IPI00137368|IPI00678951|IPI00679080|IPI00673040|IPI00661701|IPI00673907|IPI00660522|IPI00671553|IPI00664957|IPI00660027|IPI00651953|IPI00378527|IPI00671503|IPI00606339|IPI00676093|IPI00662505|IPI00663013|IPI00679092|IPI00323230|IPI00666669|IPI00676561	47	80	1169.58	2	PREDICTED: similar to Spectrin alpha chain, brain (Spectrin, non-erythroid alpha chain) (Alpha-II spectrin) (Fodrin alpha chain) isoform 16
LOC381358	15.8985	10	2520000	159	525000000	MOUSE	IPI00671553	IPI00665841|IPI00137368|IPI00678951|IPI00679080|IPI00673040|IPI00661701|IPI00673907|IPI00660522|IPI00671553|IPI00664957|IPI00660027|IPI00651953|IPI00378527|IPI00671503|IPI00606339|IPI00676093|IPI00662505|IPI00663013|IPI00679092|IPI00323230|IPI00666669|IPI00676561	48	80	1169.58	2	PREDICTED: similar to Spectrin alpha chain, brain (Spectrin, non-erythroid alpha chain) (Alpha-II spectrin) (Fodrin alpha chain) isoform 5
LOC381358	22.9945	4	1580000	92	321000000	MOUSE	IPI00664957	IPI00665841|IPI00137368|IPI00678951|IPI00679080|IPI00673040|IPI00661701|IPI00673907|IPI00660522|IPI00671553|IPI00664957|IPI00660027|IPI00651953|IPI00378527|IPI00671503|IPI00606339|IPI00676093|IPI00662505|IPI00663013|IPI00679092|IPI00323230|IPI00666669|IPI00676561	44	44	639.91	2	PREDICTED: similar to Spectrin alpha chain, brain (Spectrin, non-erythroid alpha chain) (Alpha-II spectrin) (Fodrin alpha chain) isoform 6
LOC381358	42.4793	2	354000	85	264000000	MOUSE	IPI00660027	IPI00665841|IPI00137368|IPI00678951|IPI00679080|IPI00673040|IPI00661701|IPI00673907|IPI00660522|IPI00671553|IPI00664957|IPI00660027|IPI00651953|IPI00378527|IPI00671503|IPI00606339|IPI00676093|IPI00662505|IPI00663013|IPI00679092|IPI00323230|IPI00666669|IPI00676561	46	41	602.33	2	PREDICTED: similar to Spectrin alpha chain, brain (Spectrin, non-erythroid alpha chain) (Alpha-II spectrin) (Fodrin alpha chain) isoform 10
Spna2	42.4793	2	354000	85	264000000	MOUSE	IPI00651953	IPI00665841|IPI00137368|IPI00678951|IPI00679080|IPI00673040|IPI00661701|IPI00673907|IPI00660522|IPI00671553|IPI00664957|IPI00660027|IPI00651953|IPI00378527|IPI00671503|IPI00606339|IPI00676093|IPI00662505|IPI00663013|IPI00679092|IPI00323230|IPI00666669|IPI00676561	49	41	602.33	2	Adult male brain cDNA, RIKEN full-length enriched library, clone:3526403B12 product:Spectrin alpha chain, brain
LOC381358	65.9351	1	80200	66	194000000	MOUSE	IPI00378527	IPI00665841|IPI00137368|IPI00678951|IPI00679080|IPI00673040|IPI00661701|IPI00673907|IPI00660522|IPI00671553|IPI00664957|IPI00660027|IPI00651953|IPI00378527|IPI00671503|IPI00606339|IPI00676093|IPI00662505|IPI00663013|IPI00679092|IPI00323230|IPI00666669|IPI00676561	54	32	456.85	2	PREDICTED: similar to Spectrin alpha chain, brain (Spectrin, non-erythroid alpha chain) (Alpha-II spectrin) (Fodrin alpha chain) isoform 2
LOC381358	58.9421	1	80200	59	175000000	MOUSE	IPI00671503	IPI00665841|IPI00137368|IPI00678951|IPI00679080|IPI00673040|IPI00661701|IPI00673907|IPI00660522|IPI00671553|IPI00664957|IPI00660027|IPI00651953|IPI00378527|IPI00671503|IPI00606339|IPI00676093|IPI00662505|IPI00663013|IPI00679092|IPI00323230|IPI00666669|IPI00676561	52	27	390.92	2	PREDICTED: similar to Spectrin alpha chain, brain (Spectrin, non-erythroid alpha chain) (Alpha-II spectrin) (Fodrin alpha chain) isoform 11
LOC381358	33.967	1	176000	34	106000000	MOUSE	IPI00606339	IPI00665841|IPI00137368|IPI00678951|IPI00679080|IPI00673040|IPI00661701|IPI00673907|IPI00660522|IPI00671553|IPI00664957|IPI00660027|IPI00651953|IPI00378527|IPI00671503|IPI00606339|IPI00676093|IPI00662505|IPI00663013|IPI00679092|IPI00323230|IPI00666669|IPI00676561	36	13	194.45	2	PREDICTED: similar to Spectrin alpha chain, brain (Spectrin, non-erythroid alpha chain) (Alpha-II spectrin) (Fodrin alpha chain) isoform 1
LOC381358	15.985	1	80200	16	55300000	MOUSE	IPI00676093	IPI00665841|IPI00137368|IPI00678951|IPI00679080|IPI00673040|IPI00661701|IPI00673907|IPI00660522|IPI00671553|IPI00664957|IPI00660027|IPI00651953|IPI00378527|IPI00671503|IPI00606339|IPI00676093|IPI00662505|IPI00663013|IPI00679092|IPI00323230|IPI00666669|IPI00676561	50	12	167.17	2	PREDICTED: similar to Spectrin alpha chain, brain (Spectrin, non-erythroid alpha chain) (Alpha-II spectrin) (Fodrin alpha chain) isoform 4
LOC381358	11.989	1	176000	12	43300000	MOUSE	IPI00662505	IPI00665841|IPI00137368|IPI00678951|IPI00679080|IPI00673040|IPI00661701|IPI00673907|IPI00660522|IPI00671553|IPI00664957|IPI00660027|IPI00651953|IPI00378527|IPI00671503|IPI00606339|IPI00676093|IPI00662505|IPI00663013|IPI00679092|IPI00323230|IPI00666669|IPI00676561	44	7	91.98	2	PREDICTED: similar to Spectrin alpha chain, brain (Spectrin, non-erythroid alpha chain) (Alpha-II spectrin) (Fodrin alpha chain) isoform 15
LOC381358	11.989	1	176000	12	43300000	MOUSE	IPI00663013	IPI00665841|IPI00137368|IPI00678951|IPI00679080|IPI00673040|IPI00661701|IPI00673907|IPI00660522|IPI00671553|IPI00664957|IPI00660027|IPI00651953|IPI00378527|IPI00671503|IPI00606339|IPI00676093|IPI00662505|IPI00663013|IPI00679092|IPI00323230|IPI00666669|IPI00676561	44	7	91.98	2	PREDICTED: similar to Spectrin alpha chain, brain (Spectrin, non-erythroid alpha chain) (Alpha-II spectrin) (Fodrin alpha chain) isoform 8
LOC630963	5001	0	0	5	10700000	MOUSE	IPI00679092	IPI00665841|IPI00137368|IPI00678951|IPI00679080|IPI00673040|IPI00661701|IPI00673907|IPI00660522|IPI00671553|IPI00664957|IPI00660027|IPI00651953|IPI00378527|IPI00671503|IPI00606339|IPI00676093|IPI00662505|IPI00663013|IPI00679092|IPI00323230|IPI00666669|IPI00676561	1	3	46.96	2	PREDICTED: similar to spectrin alpha 1
Spna1	5001	0	0	5	10700000	MOUSE	IPI00323230	IPI00665841|IPI00137368|IPI00678951|IPI00679080|IPI00673040|IPI00661701|IPI00673907|IPI00660522|IPI00671553|IPI00664957|IPI00660027|IPI00651953|IPI00378527|IPI00671503|IPI00606339|IPI00676093|IPI00662505|IPI00663013|IPI00679092|IPI00323230|IPI00666669|IPI00676561	1	3	46.96	2	Spectrin alpha chain, erythrocyte
LOC381358	7.99301	1	176000	8	31000000	MOUSE	IPI00666669	IPI00665841|IPI00137368|IPI00678951|IPI00679080|IPI00673040|IPI00661701|IPI00673907|IPI00660522|IPI00671553|IPI00664957|IPI00660027|IPI00651953|IPI00378527|IPI00671503|IPI00606339|IPI00676093|IPI00662505|IPI00663013|IPI00679092|IPI00323230|IPI00666669|IPI00676561	39	3	42.86	2	PREDICTED: similar to Spectrin alpha chain, brain (Spectrin, non-erythroid alpha chain) (Alpha-II spectrin) (Fodrin alpha chain) isoform 14
LOC381358	3.997	1	176000	4	17400000	MOUSE	IPI00676561	IPI00665841|IPI00137368|IPI00678951|IPI00679080|IPI00673040|IPI00661701|IPI00673907|IPI00660522|IPI00671553|IPI00664957|IPI00660027|IPI00651953|IPI00378527|IPI00671503|IPI00606339|IPI00676093|IPI00662505|IPI00663013|IPI00679092|IPI00323230|IPI00666669|IPI00676561	27	1	18.41	2	PREDICTED: similar to Spectrin alpha chain, brain (Spectrin, non-erythroid alpha chain) (Alpha-II spectrin) (Fodrin alpha chain) isoform 13
Spnb2	11.0412	24	16000000	265	978000000	MOUSE	IPI00319830	IPI00319830|IPI00121892|IPI00338903|IPI00134344|IPI00131376|IPI00620390|IPI00626145|IPI00281849|IPI00554835|IPI00270149	46	86	1278.72	3	Spectrin beta chain, brain 1
Spnb2	10.6814	22	13800000	235	861000000	MOUSE	IPI00121892	IPI00319830|IPI00121892|IPI00338903|IPI00134344|IPI00131376|IPI00620390|IPI00626145|IPI00281849|IPI00554835|IPI00270149	45	80	1181.11	3	Spectrin beta 2
Spnb2	10.6814	22	13800000	235	861000000	MOUSE	IPI00338903	IPI00319830|IPI00121892|IPI00338903|IPI00134344|IPI00131376|IPI00620390|IPI00626145|IPI00281849|IPI00554835|IPI00270149	45	80	1181.11	3	251 kDa protein
Spnb3	13.284	7	2170000	93	363000000	MOUSE	IPI00134344	IPI00319830|IPI00121892|IPI00338903|IPI00134344|IPI00131376|IPI00620390|IPI00626145|IPI00281849|IPI00554835|IPI00270149	31	50	740.68	3	Adult male brain UNDEFINED_CELL_LINE cDNA, RIKEN full-length enriched library, clone:M5C1106A14 product:spectrin beta 3, full insert sequence
Spnb1	23.977	1	148000	24	52100000	MOUSE	IPI00131376	IPI00319830|IPI00121892|IPI00338903|IPI00134344|IPI00131376|IPI00620390|IPI00626145|IPI00281849|IPI00554835|IPI00270149	9	17	239.35	3	Adult male brain UNDEFINED_CELL_LINE cDNA, RIKEN full-length enriched library, clone:M5C1110G22 product:spectrin beta 1, full insert sequence
IPI00620390	20.98	1	148000	21	47600000	MOUSE	IPI00620390	IPI00319830|IPI00121892|IPI00338903|IPI00134344|IPI00131376|IPI00620390|IPI00626145|IPI00281849|IPI00554835|IPI00270149	9	16	221.6	3	246 kDa protein
Spnb2	4.49825	2	151000	9	17600000	MOUSE	IPI00626145	IPI00319830|IPI00121892|IPI00338903|IPI00134344|IPI00131376|IPI00620390|IPI00626145|IPI00281849|IPI00554835|IPI00270149	26	5	75.51	3	Beta spectrin homolog
Spnb2	4.49825	2	151000	9	17600000	MOUSE	IPI00281849	IPI00319830|IPI00121892|IPI00338903|IPI00134344|IPI00131376|IPI00620390|IPI00626145|IPI00281849|IPI00554835|IPI00270149	26	5	75.51	3	25 kDa protein
Spnb1	7001	0	0	7	11000000	MOUSE	IPI00554835	IPI00319830|IPI00121892|IPI00338903|IPI00134344|IPI00131376|IPI00620390|IPI00626145|IPI00281849|IPI00554835|IPI00270149	6	5	74.24	3	MKIAA4219 protein
Spnb4	3001	0	0	3	6720000	MOUSE	IPI00270149	IPI00319830|IPI00121892|IPI00338903|IPI00134344|IPI00131376|IPI00620390|IPI00626145|IPI00281849|IPI00554835|IPI00270149	0	1	13.54	3	BetaIV-spectrin sigma1
Ank3	11.633	30	17400000	349	1950000000	MOUSE	IPI00475362	IPI00475362|IPI00308751|IPI00173248|IPI00380385|IPI00308750|IPI00623506|IPI00625475|IPI00127163|IPI00227235|IPI00119871|IPI00228697|IPI00626460|IPI00173249|IPI00173233|IPI00118149|IPI00173250|IPI00404055|IPI00225231|IPI00652331|IPI00555153|IPI00653606|IPI00224535|IPI00474771|IPI00314989_reverse|IPI00663461_reverse|IPI00676201_reverse|IPI00170357	53	77	1168.62	4	Ankyrin 3
Ank3	11.633	30	17400000	349	1950000000	MOUSE	IPI00308751	IPI00475362|IPI00308751|IPI00173248|IPI00380385|IPI00308750|IPI00623506|IPI00625475|IPI00127163|IPI00227235|IPI00119871|IPI00228697|IPI00626460|IPI00173249|IPI00173233|IPI00118149|IPI00173250|IPI00404055|IPI00225231|IPI00652331|IPI00555153|IPI00653606|IPI00224535|IPI00474771|IPI00314989_reverse|IPI00663461_reverse|IPI00676201_reverse|IPI00170357	54	77	1168.62	4	Ankyrin 3
Ank3	11.6663	30	17400000	350	1960000000	MOUSE	IPI00173248	IPI00475362|IPI00308751|IPI00173248|IPI00380385|IPI00308750|IPI00623506|IPI00625475|IPI00127163|IPI00227235|IPI00119871|IPI00228697|IPI00626460|IPI00173249|IPI00173233|IPI00118149|IPI00173250|IPI00404055|IPI00225231|IPI00652331|IPI00555153|IPI00653606|IPI00224535|IPI00474771|IPI00314989_reverse|IPI00663461_reverse|IPI00676201_reverse|IPI00170357	60	76	1165.99	4	Ank3 protein
Ank3	12.5353	28	15300000	351	1940000000	MOUSE	IPI00380385	IPI00475362|IPI00308751|IPI00173248|IPI00380385|IPI00308750|IPI00623506|IPI00625475|IPI00127163|IPI00227235|IPI00119871|IPI00228697|IPI00626460|IPI00173249|IPI00173233|IPI00118149|IPI00173250|IPI00404055|IPI00225231|IPI00652331|IPI00555153|IPI00653606|IPI00224535|IPI00474771|IPI00314989_reverse|IPI00663461_reverse|IPI00676201_reverse|IPI00170357	52	76	1158.72	4	Ankyrin 3
Ank3	11.5996	30	17400000	348	1960000000	MOUSE	IPI00308750	IPI00475362|IPI00308751|IPI00173248|IPI00380385|IPI00308750|IPI00623506|IPI00625475|IPI00127163|IPI00227235|IPI00119871|IPI00228697|IPI00626460|IPI00173249|IPI00173233|IPI00118149|IPI00173250|IPI00404055|IPI00225231|IPI00652331|IPI00555153|IPI00653606|IPI00224535|IPI00474771|IPI00314989_reverse|IPI00663461_reverse|IPI00676201_reverse|IPI00170357	57	75	1150.9	4	Ankyrin 3
Ank3	12.7403	27	15100000	344	1930000000	MOUSE	IPI00623506	IPI00475362|IPI00308751|IPI00173248|IPI00380385|IPI00308750|IPI00623506|IPI00625475|IPI00127163|IPI00227235|IPI00119871|IPI00228697|IPI00626460|IPI00173249|IPI00173233|IPI00118149|IPI00173250|IPI00404055|IPI00225231|IPI00652331|IPI00555153|IPI00653606|IPI00224535|IPI00474771|IPI00314989_reverse|IPI00663461_reverse|IPI00676201_reverse|IPI00170357	51	75	1136.72	4	211 kDa protein
Ank3	12.7403	27	15100000	344	1930000000	MOUSE	IPI00625475	IPI00475362|IPI00308751|IPI00173248|IPI00380385|IPI00308750|IPI00623506|IPI00625475|IPI00127163|IPI00227235|IPI00119871|IPI00228697|IPI00626460|IPI00173249|IPI00173233|IPI00118149|IPI00173250|IPI00404055|IPI00225231|IPI00652331|IPI00555153|IPI00653606|IPI00224535|IPI00474771|IPI00314989_reverse|IPI00663461_reverse|IPI00676201_reverse|IPI00170357	52	75	1136.72	4	209 kDa protein
Ank1	21.1225	8	2490000	169	931000000	MOUSE	IPI00127163	IPI00475362|IPI00308751|IPI00173248|IPI00380385|IPI00308750|IPI00623506|IPI00625475|IPI00127163|IPI00227235|IPI00119871|IPI00228697|IPI00626460|IPI00173249|IPI00173233|IPI00118149|IPI00173250|IPI00404055|IPI00225231|IPI00652331|IPI00555153|IPI00653606|IPI00224535|IPI00474771|IPI00314989_reverse|IPI00663461_reverse|IPI00676201_reverse|IPI00170357	48	63	916.68	4	CDNA, RIKEN full-length enriched library, clone:M5C1005P16 product:ankyrin 1, erythroid, full insert sequence
Ank2	9.12877	31	43500000	283	1750000000	MOUSE	IPI00227235	IPI00475362|IPI00308751|IPI00173248|IPI00380385|IPI00308750|IPI00623506|IPI00625475|IPI00127163|IPI00227235|IPI00119871|IPI00228697|IPI00626460|IPI00173249|IPI00173233|IPI00118149|IPI00173250|IPI00404055|IPI00225231|IPI00652331|IPI00555153|IPI00653606|IPI00224535|IPI00474771|IPI00314989_reverse|IPI00663461_reverse|IPI00676201_reverse|IPI00170357	65	56	894.88	4	Adult retina cDNA, RIKEN full-length enriched library, clone:A930028N13 product:similar to Ankyrin-2, full insert sequence.
Ank1	21.7113	7	2320000	152	843000000	MOUSE	IPI00119871	IPI00475362|IPI00308751|IPI00173248|IPI00380385|IPI00308750|IPI00623506|IPI00625475|IPI00127163|IPI00227235|IPI00119871|IPI00228697|IPI00626460|IPI00173249|IPI00173233|IPI00118149|IPI00173250|IPI00404055|IPI00225231|IPI00652331|IPI00555153|IPI00653606|IPI00224535|IPI00474771|IPI00314989_reverse|IPI00663461_reverse|IPI00676201_reverse|IPI00170357	46	58	837.59	4	Erythroid ankyrin
Ank2	10.9043	21	23600000	229	1100000000	MOUSE	IPI00228697	IPI00475362|IPI00308751|IPI00173248|IPI00380385|IPI00308750|IPI00623506|IPI00625475|IPI00127163|IPI00227235|IPI00119871|IPI00228697|IPI00626460|IPI00173249|IPI00173233|IPI00118149|IPI00173250|IPI00404055|IPI00225231|IPI00652331|IPI00555153|IPI00653606|IPI00224535|IPI00474771|IPI00314989_reverse|IPI00663461_reverse|IPI00676201_reverse|IPI00170357	60	44	715.74	4	Ankyrin 2, brain
Ank2	10.4757	21	23600000	220	1080000000	MOUSE	IPI00626460	IPI00475362|IPI00308751|IPI00173248|IPI00380385|IPI00308750|IPI00623506|IPI00625475|IPI00127163|IPI00227235|IPI00119871|IPI00228697|IPI00626460|IPI00173249|IPI00173233|IPI00118149|IPI00173250|IPI00404055|IPI00225231|IPI00652331|IPI00555153|IPI00653606|IPI00224535|IPI00474771|IPI00314989_reverse|IPI00663461_reverse|IPI00676201_reverse|IPI00170357	59	42	683.07	4	117 kDa protein
Ank3	40.792	5	2680000	204	1070000000	MOUSE	IPI00173249	IPI00475362|IPI00308751|IPI00173248|IPI00380385|IPI00308750|IPI00623506|IPI00625475|IPI00127163|IPI00227235|IPI00119871|IPI00228697|IPI00626460|IPI00173249|IPI00173233|IPI00118149|IPI00173250|IPI00404055|IPI00225231|IPI00652331|IPI00555153|IPI00653606|IPI00224535|IPI00474771|IPI00314989_reverse|IPI00663461_reverse|IPI00676201_reverse|IPI00170357	55	41	603.68	4	Ankyrin-3
Ank3	40.3921	5	2680000	202	1070000000	MOUSE	IPI00173233	IPI00475362|IPI00308751|IPI00173248|IPI00380385|IPI00308750|IPI00623506|IPI00625475|IPI00127163|IPI00227235|IPI00119871|IPI00228697|IPI00626460|IPI00173249|IPI00173233|IPI00118149|IPI00173250|IPI00404055|IPI00225231|IPI00652331|IPI00555153|IPI00653606|IPI00224535|IPI00474771|IPI00314989_reverse|IPI00663461_reverse|IPI00676201_reverse|IPI00170357	53	40	588.59	4	Ankyrin 3
Ank3	40.1922	5	2680000	201	1070000000	MOUSE	IPI00118149	IPI00475362|IPI00308751|IPI00173248|IPI00380385|IPI00308750|IPI00623506|IPI00625475|IPI00127163|IPI00227235|IPI00119871|IPI00228697|IPI00626460|IPI00173249|IPI00173233|IPI00118149|IPI00173250|IPI00404055|IPI00225231|IPI00652331|IPI00555153|IPI00653606|IPI00224535|IPI00474771|IPI00314989_reverse|IPI00663461_reverse|IPI00676201_reverse|IPI00170357	60	38	570.87	4	Ankyrin 3
Ank3	29.9942	5	2680000	150	1010000000	MOUSE	IPI00173250	IPI00475362|IPI00308751|IPI00173248|IPI00380385|IPI00308750|IPI00623506|IPI00625475|IPI00127163|IPI00227235|IPI00119871|IPI00228697|IPI00626460|IPI00173249|IPI00173233|IPI00118149|IPI00173250|IPI00404055|IPI00225231|IPI00652331|IPI00555153|IPI00653606|IPI00224535|IPI00474771|IPI00314989_reverse|IPI00663461_reverse|IPI00676201_reverse|IPI00170357	60	36	537.77	4	Ankyrin-3 skin-specific splice variant
Ank2	9.49915	10	10100000	95	391000000	MOUSE	IPI00404055	IPI00475362|IPI00308751|IPI00173248|IPI00380385|IPI00308750|IPI00623506|IPI00625475|IPI00127163|IPI00227235|IPI00119871|IPI00228697|IPI00626460|IPI00173249|IPI00173233|IPI00118149|IPI00173250|IPI00404055|IPI00225231|IPI00652331|IPI00555153|IPI00653606|IPI00224535|IPI00474771|IPI00314989_reverse|IPI00663461_reverse|IPI00676201_reverse|IPI00170357	45	25	396.96	4	Ankyrin 2, brAin isoform 3
Ank2	4.44406	9	6670000	40	394000000	MOUSE	IPI00225231	IPI00475362|IPI00308751|IPI00173248|IPI00380385|IPI00308750|IPI00623506|IPI00625475|IPI00127163|IPI00227235|IPI00119871|IPI00228697|IPI00626460|IPI00173249|IPI00173233|IPI00118149|IPI00173250|IPI00404055|IPI00225231|IPI00652331|IPI00555153|IPI00653606|IPI00224535|IPI00474771|IPI00314989_reverse|IPI00663461_reverse|IPI00676201_reverse|IPI00170357	61	18	278.86	4	Adult male hippocampus cDNA, RIKEN full-length enriched library, clone:C630015A19 product:weakly similar to 270 kDa ANKYRIN G ISOFORM
Ank2	4.33296	9	6670000	39	426000000	MOUSE	IPI00652331	IPI00475362|IPI00308751|IPI00173248|IPI00380385|IPI00308750|IPI00623506|IPI00625475|IPI00127163|IPI00227235|IPI00119871|IPI00228697|IPI00626460|IPI00173249|IPI00173233|IPI00118149|IPI00173250|IPI00404055|IPI00225231|IPI00652331|IPI00555153|IPI00653606|IPI00224535|IPI00474771|IPI00314989_reverse|IPI00663461_reverse|IPI00676201_reverse|IPI00170357	55	18	274.89	4	Lung RCB-0558 LLC cDNA, RIKEN full-length enriched library, clone:G730040E23 product:ankyrin 2, brain, full insert sequence
IPI00555153	28.972	1	1180000	29	113000000	MOUSE	IPI00555153	IPI00475362|IPI00308751|IPI00173248|IPI00380385|IPI00308750|IPI00623506|IPI00625475|IPI00127163|IPI00227235|IPI00119871|IPI00228697|IPI00626460|IPI00173249|IPI00173233|IPI00118149|IPI00173250|IPI00404055|IPI00225231|IPI00652331|IPI00555153|IPI00653606|IPI00224535|IPI00474771|IPI00314989_reverse|IPI00663461_reverse|IPI00676201_reverse|IPI00170357	44	15	210.95	4	MKIAA4185 protein
Ank3	4.5331	15	8800000	68	273000000	MOUSE	IPI00653606	IPI00475362|IPI00308751|IPI00173248|IPI00380385|IPI00308750|IPI00623506|IPI00625475|IPI00127163|IPI00227235|IPI00119871|IPI00228697|IPI00626460|IPI00173249|IPI00173233|IPI00118149|IPI00173250|IPI00404055|IPI00225231|IPI00652331|IPI00555153|IPI00653606|IPI00224535|IPI00474771|IPI00314989_reverse|IPI00663461_reverse|IPI00676201_reverse|IPI00170357	54	12	190.83	4	Adult male diencephalon cDNA, RIKEN full-length enriched library, clone:9330110O21 product:ankyrin 3, epithelial, full insert sequence
Ank3	2.99971	7	6360000	21	204000000	MOUSE	IPI00224535	IPI00475362|IPI00308751|IPI00173248|IPI00380385|IPI00308750|IPI00623506|IPI00625475|IPI00127163|IPI00227235|IPI00119871|IPI00228697|IPI00626460|IPI00173249|IPI00173233|IPI00118149|IPI00173250|IPI00404055|IPI00225231|IPI00652331|IPI00555153|IPI00653606|IPI00224535|IPI00474771|IPI00314989_reverse|IPI00663461_reverse|IPI00676201_reverse|IPI00170357	47	10	157.93	4	Submandibular gland CRL-1734 SCA-9 clone 15 cDNA, RIKEN full-length enriched library, clone:G430096H01 product:ankyrin 3, splice form 2 homolog
Ank1	9.99101	1	169000	10	23300000	MOUSE	IPI00474771	IPI00475362|IPI00308751|IPI00173248|IPI00380385|IPI00308750|IPI00623506|IPI00625475|IPI00127163|IPI00227235|IPI00119871|IPI00228697|IPI00626460|IPI00173249|IPI00173233|IPI00118149|IPI00173250|IPI00404055|IPI00225231|IPI00652331|IPI00555153|IPI00653606|IPI00224535|IPI00474771|IPI00314989_reverse|IPI00663461_reverse|IPI00676201_reverse|IPI00170357	29	4	58.19	4	Erythroid ankyrin
IPI00314989_reverse	6001	0	0	6	39100000	FALSE	IPI00314989_reverse	IPI00475362|IPI00308751|IPI00173248|IPI00380385|IPI00308750|IPI00623506|IPI00625475|IPI00127163|IPI00227235|IPI00119871|IPI00228697|IPI00626460|IPI00173249|IPI00173233|IPI00118149|IPI00173250|IPI00404055|IPI00225231|IPI00652331|IPI00555153|IPI00653606|IPI00224535|IPI00474771|IPI00314989_reverse|IPI00663461_reverse|IPI00676201_reverse|IPI00170357	1	3	34.25	4	Rjs
IPI00663461_reverse	5001	0	0	5	16500000	FALSE	IPI00663461_reverse	IPI00475362|IPI00308751|IPI00173248|IPI00380385|IPI00308750|IPI00623506|IPI00625475|IPI00127163|IPI00227235|IPI00119871|IPI00228697|IPI00626460|IPI00173249|IPI00173233|IPI00118149|IPI00173250|IPI00404055|IPI00225231|IPI00652331|IPI00555153|IPI00653606|IPI00224535|IPI00474771|IPI00314989_reverse|IPI00663461_reverse|IPI00676201_reverse|IPI00170357	3	3	31.79	4	PREDICTED: hypothetical protein XP_908639
IPI00676201_reverse	4001	0	0	4	15800000	FALSE	IPI00676201_reverse	IPI00475362|IPI00308751|IPI00173248|IPI00380385|IPI00308750|IPI00623506|IPI00625475|IPI00127163|IPI00227235|IPI00119871|IPI00228697|IPI00626460|IPI00173249|IPI00173233|IPI00118149|IPI00173250|IPI00404055|IPI00225231|IPI00652331|IPI00555153|IPI00653606|IPI00224535|IPI00474771|IPI00314989_reverse|IPI00663461_reverse|IPI00676201_reverse|IPI00170357	0	2	20.22	4	PREDICTED: hypothetical protein XP_894353
Afg3l2	7001	0	0	7	39800000	MOUSE	IPI00170357	IPI00475362|IPI00308751|IPI00173248|IPI00380385|IPI00308750|IPI00623506|IPI00625475|IPI00127163|IPI00227235|IPI00119871|IPI00228697|IPI00626460|IPI00173249|IPI00173233|IPI00118149|IPI00173250|IPI00404055|IPI00225231|IPI00652331|IPI00555153|IPI00653606|IPI00224535|IPI00474771|IPI00314989_reverse|IPI00663461_reverse|IPI00676201_reverse|IPI00170357	0	1	15.95	4	AFG3-like protein 2
Shank1	25.5984	15	24600000	384	2200000000	MOUSE	IPI00465999	IPI00465999|IPI00606039|IPI00467521|IPI00466375|IPI00349908|IPI00624652|IPI00670319|IPI00673774|IPI00669814|IPI00658914|IPI00605767|IPI00351827|IPI00407453|IPI00670919	54	72	1117.16	5	PREDICTED: SH3 and multiple ankyrin repeat domains 1 isoform 3
Shank1	18.9978	8	2000000	152	1300000000	MOUSE	IPI00606039	IPI00465999|IPI00606039|IPI00467521|IPI00466375|IPI00349908|IPI00624652|IPI00670319|IPI00673774|IPI00669814|IPI00658914|IPI00605767|IPI00351827|IPI00407453|IPI00670919	47	28	445.48	5	PREDICTED: similar to SH3 and multiple ankyrin repeat domains protein 1 (Shank1) (GKAP/SAPAP interacting protein) (SPANK-1) (Synamon) (Somatostatin receptor interacting protein) (SSTR interacting protein) (SSTRIP) isoform 2
Shank1	25.3293	6	22100000	152	402000000	MOUSE	IPI00467521	IPI00465999|IPI00606039|IPI00467521|IPI00466375|IPI00349908|IPI00624652|IPI00670319|IPI00673774|IPI00669814|IPI00658914|IPI00605767|IPI00351827|IPI00407453|IPI00670919	63	26	389.41	5	65 kDa protein
Shank1	81.9191	1	154000	82	888000000	MOUSE	IPI00466375	IPI00465999|IPI00606039|IPI00467521|IPI00466375|IPI00349908|IPI00624652|IPI00670319|IPI00673774|IPI00669814|IPI00658914|IPI00605767|IPI00351827|IPI00407453|IPI00670919	39	21	317.64	5	83 kDa protein
Shank2	28001	0	0	28	99600000	MOUSE	IPI00349908	IPI00465999|IPI00606039|IPI00467521|IPI00466375|IPI00349908|IPI00624652|IPI00670319|IPI00673774|IPI00669814|IPI00658914|IPI00605767|IPI00351827|IPI00407453|IPI00670919	14	16	214.18	5	Shank2 protein
Shank2	26001	0	0	26	97300000	MOUSE	IPI00624652	IPI00465999|IPI00606039|IPI00467521|IPI00466375|IPI00349908|IPI00624652|IPI00670319|IPI00673774|IPI00669814|IPI00658914|IPI00605767|IPI00351827|IPI00407453|IPI00670919	13	15	195.27	5	10 days neonate cortex cDNA, RIKEN full-length enriched library, clone:A830029C13 product:SH3/ankyrin domain gene 2, full insert sequence.
Shank2	26001	0	0	26	97300000	MOUSE	IPI00670319	IPI00465999|IPI00606039|IPI00467521|IPI00466375|IPI00349908|IPI00624652|IPI00670319|IPI00673774|IPI00669814|IPI00658914|IPI00605767|IPI00351827|IPI00407453|IPI00670919	13	15	195.27	5	PREDICTED: similar to SH3/ankyrin domain gene 2 isoform d isoform 4
Shank2	23001	0	0	23	71100000	MOUSE	IPI00673774	IPI00465999|IPI00606039|IPI00467521|IPI00466375|IPI00349908|IPI00624652|IPI00670319|IPI00673774|IPI00669814|IPI00658914|IPI00605767|IPI00351827|IPI00407453|IPI00670919	15	13	173.73	5	PREDICTED: similar to SH3/ankyrin domain gene 2 isoform c isoform 5
Shank2	23001	0	0	23	71100000	MOUSE	IPI00669814	IPI00465999|IPI00606039|IPI00467521|IPI00466375|IPI00349908|IPI00624652|IPI00670319|IPI00673774|IPI00669814|IPI00658914|IPI00605767|IPI00351827|IPI00407453|IPI00670919	15	13	173.73	5	PREDICTED: similar to SH3/ankyrin domain gene 2 isoform b isoform 3
Shank2	24001	0	0	24	94900000	MOUSE	IPI00658914	IPI00465999|IPI00606039|IPI00467521|IPI00466375|IPI00349908|IPI00624652|IPI00670319|IPI00673774|IPI00669814|IPI00658914|IPI00605767|IPI00351827|IPI00407453|IPI00670919	8	13	165.7	5	PREDICTED: similar to SH3/ankyrin domain gene 2 isoform a isoform 6
Shank1	50.95	1	184000	51	176000000	MOUSE	IPI00605767	IPI00465999|IPI00606039|IPI00467521|IPI00466375|IPI00349908|IPI00624652|IPI00670319|IPI00673774|IPI00669814|IPI00658914|IPI00605767|IPI00351827|IPI00407453|IPI00670919	59	11	163.2	5	PREDICTED: SH3 and multiple ankyrin repeat domains 1 isoform 1
Shank3	14001	0	0	14	40000000	MOUSE	IPI00351827	IPI00465999|IPI00606039|IPI00467521|IPI00466375|IPI00349908|IPI00624652|IPI00670319|IPI00673774|IPI00669814|IPI00658914|IPI00605767|IPI00351827|IPI00407453|IPI00670919	11	11	132.88	5	Shank3
Shank3	8001	0	0	8	29400000	MOUSE	IPI00407453	IPI00465999|IPI00606039|IPI00467521|IPI00466375|IPI00349908|IPI00624652|IPI00670319|IPI00673774|IPI00669814|IPI00658914|IPI00605767|IPI00351827|IPI00407453|IPI00670919	9	6	64.35	5	Shank3b protein
LOC622321	2001	0	0	2	4150000	MOUSE	IPI00670919	IPI00465999|IPI00606039|IPI00467521|IPI00466375|IPI00349908|IPI00624652|IPI00670319|IPI00673774|IPI00669814|IPI00658914|IPI00605767|IPI00351827|IPI00407453|IPI00670919	62	1	18.54	5	PREDICTED: similar to SH3 and multiple ankyrin repeat domains protein 1 (Shank1) (GKAP/SAPAP interacting protein) (SPANK-1) (Synamon) (Somatostatin receptor interacting protein) (SSTR interacting protein) (SSTRIP)
D14Ertd171e	14.0631	79	97500000	1111	7380000000	MOUSE	IPI00460558	IPI00460558|IPI00420931|IPI00460559|IPI00652983|IPI00228623|IPI00117731|IPI00678244|IPI00662190|IPI00622977|IPI00457547|IPI00674639|IPI00665805|IPI00662417|IPI00670823|IPI00658522|IPI00117733|IPI00653947|IPI00659606|IPI00673184|IPI00226953|IPI00662116|IPI00678116|IPI00130714|IPI00474450_reverse	63	74	1099.32	6	Splice Isoform 1 of ERC protein 2
D14Ertd171e	14.716	74	96000000	1089	6980000000	MOUSE	IPI00420931	IPI00460558|IPI00420931|IPI00460559|IPI00652983|IPI00228623|IPI00117731|IPI00678244|IPI00662190|IPI00622977|IPI00457547|IPI00674639|IPI00665805|IPI00662417|IPI00670823|IPI00658522|IPI00117733|IPI00653947|IPI00659606|IPI00673184|IPI00226953|IPI00662116|IPI00678116|IPI00130714|IPI00474450_reverse	57	72	1067.04	6	Splice Isoform 3 of ERC protein 2
D14Ertd171e	19.7833	37	27200000	732	5310000000	MOUSE	IPI00460559	IPI00460558|IPI00420931|IPI00460559|IPI00652983|IPI00228623|IPI00117731|IPI00678244|IPI00662190|IPI00622977|IPI00457547|IPI00674639|IPI00665805|IPI00662417|IPI00670823|IPI00658522|IPI00117733|IPI00653947|IPI00659606|IPI00673184|IPI00226953|IPI00662116|IPI00678116|IPI00130714|IPI00474450_reverse	65	55	810.59	6	Splice Isoform 2 of ERC protein 2
D14Ertd171e	8.24977	32	47700000	264	2820000000	MOUSE	IPI00652983	IPI00460558|IPI00420931|IPI00460559|IPI00652983|IPI00228623|IPI00117731|IPI00678244|IPI00662190|IPI00622977|IPI00457547|IPI00674639|IPI00665805|IPI00662417|IPI00670823|IPI00658522|IPI00117733|IPI00653947|IPI00659606|IPI00673184|IPI00226953|IPI00662116|IPI00678116|IPI00130714|IPI00474450_reverse	64	35	497.3	6	Adult male hypothalamus cDNA, RIKEN full-length enriched library, clone:A230003L08 product:Cytomatrix protein p110 homolog
D14Ertd171e	11.7433	39	50900000	458	2610000000	MOUSE	IPI00228623	IPI00460558|IPI00420931|IPI00460559|IPI00652983|IPI00228623|IPI00117731|IPI00678244|IPI00662190|IPI00622977|IPI00457547|IPI00674639|IPI00665805|IPI00662417|IPI00670823|IPI00658522|IPI00117733|IPI00653947|IPI00659606|IPI00673184|IPI00226953|IPI00662116|IPI00678116|IPI00130714|IPI00474450_reverse	54	32	468.44	6	Splice Isoform 4 of ERC protein 2
Rab6ip2	30.1214	8	6770000	241	2200000000	MOUSE	IPI00117731	IPI00460558|IPI00420931|IPI00460559|IPI00652983|IPI00228623|IPI00117731|IPI00678244|IPI00662190|IPI00622977|IPI00457547|IPI00674639|IPI00665805|IPI00662417|IPI00670823|IPI00658522|IPI00117733|IPI00653947|IPI00659606|IPI00673184|IPI00226953|IPI00662116|IPI00678116|IPI00130714|IPI00474450_reverse	9	16	229.61	6	Splice Isoform 1 of Rab6 interacting protein 2
IPI00678244	30.1214	8	6770000	241	2200000000	MOUSE	IPI00678244	IPI00460558|IPI00420931|IPI00460559|IPI00652983|IPI00228623|IPI00117731|IPI00678244|IPI00662190|IPI00622977|IPI00457547|IPI00674639|IPI00665805|IPI00662417|IPI00670823|IPI00658522|IPI00117733|IPI00653947|IPI00659606|IPI00673184|IPI00226953|IPI00662116|IPI00678116|IPI00130714|IPI00474450_reverse	9	16	229.61	6	PREDICTED: similar to Rab6-interacting protein 2 isoform 1 isoform 15
IPI00662190	30.1214	8	6770000	241	2200000000	MOUSE	IPI00662190	IPI00460558|IPI00420931|IPI00460559|IPI00652983|IPI00228623|IPI00117731|IPI00678244|IPI00662190|IPI00622977|IPI00457547|IPI00674639|IPI00665805|IPI00662417|IPI00670823|IPI00658522|IPI00117733|IPI00653947|IPI00659606|IPI00673184|IPI00226953|IPI00662116|IPI00678116|IPI00130714|IPI00474450_reverse	9	16	229.61	6	PREDICTED: similar to Rab6-interacting protein 2 isoform 1 isoform 12
Rab6ip2	30.1214	8	6770000	241	2200000000	MOUSE	IPI00622977	IPI00460558|IPI00420931|IPI00460559|IPI00652983|IPI00228623|IPI00117731|IPI00678244|IPI00662190|IPI00622977|IPI00457547|IPI00674639|IPI00665805|IPI00662417|IPI00670823|IPI00658522|IPI00117733|IPI00653947|IPI00659606|IPI00673184|IPI00226953|IPI00662116|IPI00678116|IPI00130714|IPI00474450_reverse	9	16	229.61	6	125 kDa protein
Rab6ip2	30.1214	8	6770000	241	2200000000	MOUSE	IPI00457547	IPI00460558|IPI00420931|IPI00460559|IPI00652983|IPI00228623|IPI00117731|IPI00678244|IPI00662190|IPI00622977|IPI00457547|IPI00674639|IPI00665805|IPI00662417|IPI00670823|IPI00658522|IPI00117733|IPI00653947|IPI00659606|IPI00673184|IPI00226953|IPI00662116|IPI00678116|IPI00130714|IPI00474450_reverse	9	16	229.61	6	Splice Isoform 3 of Rab6 interacting protein 2
IPI00674639	30.1214	8	6770000	241	2200000000	MOUSE	IPI00674639	IPI00460558|IPI00420931|IPI00460559|IPI00652983|IPI00228623|IPI00117731|IPI00678244|IPI00662190|IPI00622977|IPI00457547|IPI00674639|IPI00665805|IPI00662417|IPI00670823|IPI00658522|IPI00117733|IPI00653947|IPI00659606|IPI00673184|IPI00226953|IPI00662116|IPI00678116|IPI00130714|IPI00474450_reverse	9	16	229.61	6	PREDICTED: similar to Rab6-interacting protein 2 isoform 1 isoform 16
IPI00665805	30.1214	8	6770000	241	2200000000	MOUSE	IPI00665805	IPI00460558|IPI00420931|IPI00460559|IPI00652983|IPI00228623|IPI00117731|IPI00678244|IPI00662190|IPI00622977|IPI00457547|IPI00674639|IPI00665805|IPI00662417|IPI00670823|IPI00658522|IPI00117733|IPI00653947|IPI00659606|IPI00673184|IPI00226953|IPI00662116|IPI00678116|IPI00130714|IPI00474450_reverse	10	16	229.61	6	PREDICTED: similar to Rab6-interacting protein 2 isoform 1 isoform 10
IPI00662417	30.1214	8	6770000	241	2200000000	MOUSE	IPI00662417	IPI00460558|IPI00420931|IPI00460559|IPI00652983|IPI00228623|IPI00117731|IPI00678244|IPI00662190|IPI00622977|IPI00457547|IPI00674639|IPI00665805|IPI00662417|IPI00670823|IPI00658522|IPI00117733|IPI00653947|IPI00659606|IPI00673184|IPI00226953|IPI00662116|IPI00678116|IPI00130714|IPI00474450_reverse	10	16	229.61	6	PREDICTED: similar to Rab6-interacting protein 2 isoform 1 isoform 17
IPI00670823	30.1214	8	6770000	241	2200000000	MOUSE	IPI00670823	IPI00460558|IPI00420931|IPI00460559|IPI00652983|IPI00228623|IPI00117731|IPI00678244|IPI00662190|IPI00622977|IPI00457547|IPI00674639|IPI00665805|IPI00662417|IPI00670823|IPI00658522|IPI00117733|IPI00653947|IPI00659606|IPI00673184|IPI00226953|IPI00662116|IPI00678116|IPI00130714|IPI00474450_reverse	10	16	229.61	6	PREDICTED: similar to Rab6-interacting protein 2 isoform 1 isoform 13
IPI00658522	30.1214	8	6770000	241	2200000000	MOUSE	IPI00658522	IPI00460558|IPI00420931|IPI00460559|IPI00652983|IPI00228623|IPI00117731|IPI00678244|IPI00662190|IPI00622977|IPI00457547|IPI00674639|IPI00665805|IPI00662417|IPI00670823|IPI00658522|IPI00117733|IPI00653947|IPI00659606|IPI00673184|IPI00226953|IPI00662116|IPI00678116|IPI00130714|IPI00474450_reverse	10	16	229.61	6	PREDICTED: similar to RAB6-interacting protein 2 isoform beta isoform 8
Rab6ip2	30.1214	8	6770000	241	2200000000	MOUSE	IPI00117733	IPI00460558|IPI00420931|IPI00460559|IPI00652983|IPI00228623|IPI00117731|IPI00678244|IPI00662190|IPI00622977|IPI00457547|IPI00674639|IPI00665805|IPI00662417|IPI00670823|IPI00658522|IPI00117733|IPI00653947|IPI00659606|IPI00673184|IPI00226953|IPI00662116|IPI00678116|IPI00130714|IPI00474450_reverse	11	16	229.61	6	Splice Isoform 2 of Rab6 interacting protein 2
D14Ertd171e	32.746	8	8620000	262	1300000000	MOUSE	IPI00653947	IPI00460558|IPI00420931|IPI00460559|IPI00652983|IPI00228623|IPI00117731|IPI00678244|IPI00662190|IPI00622977|IPI00457547|IPI00674639|IPI00665805|IPI00662417|IPI00670823|IPI00658522|IPI00117733|IPI00653947|IPI00659606|IPI00673184|IPI00226953|IPI00662116|IPI00678116|IPI00130714|IPI00474450_reverse	37	13	204.89	6	12 days embryo spinal ganglion cDNA, RIKEN full-length enriched library, clone:D130047I03 product:Hypothetical histidine-rich region containing protein, full insert sequence.
IPI00659606	25.1626	6	1600000	151	1500000000	MOUSE	IPI00659606	IPI00460558|IPI00420931|IPI00460559|IPI00652983|IPI00228623|IPI00117731|IPI00678244|IPI00662190|IPI00622977|IPI00457547|IPI00674639|IPI00665805|IPI00662417|IPI00670823|IPI00658522|IPI00117733|IPI00653947|IPI00659606|IPI00673184|IPI00226953|IPI00662116|IPI00678116|IPI00130714|IPI00474450_reverse	7	12	162.46	6	PREDICTED: similar to Rab6-interacting protein 2 isoform 1 isoform 7
IPI00673184	19.6604	3	328000	59	1040000000	MOUSE	IPI00673184	IPI00460558|IPI00420931|IPI00460559|IPI00652983|IPI00228623|IPI00117731|IPI00678244|IPI00662190|IPI00622977|IPI00457547|IPI00674639|IPI00665805|IPI00662417|IPI00670823|IPI00658522|IPI00117733|IPI00653947|IPI00659606|IPI00673184|IPI00226953|IPI00662116|IPI00678116|IPI00130714|IPI00474450_reverse	12	10	136.2	6	PREDICTED: similar to Rab6 interacting protein 2 isoform 6
Rab6ip2	19.6604	3	328000	59	1040000000	MOUSE	IPI00226953	IPI00460558|IPI00420931|IPI00460559|IPI00652983|IPI00228623|IPI00117731|IPI00678244|IPI00662190|IPI00622977|IPI00457547|IPI00674639|IPI00665805|IPI00662417|IPI00670823|IPI00658522|IPI00117733|IPI00653947|IPI00659606|IPI00673184|IPI00226953|IPI00662116|IPI00678116|IPI00130714|IPI00474450_reverse	17	10	136.2	6	Splice Isoform 4 of Rab6 interacting protein 2
IPI00662116	12.6628	3	328000	38	754000000	MOUSE	IPI00662116	IPI00460558|IPI00420931|IPI00460559|IPI00652983|IPI00228623|IPI00117731|IPI00678244|IPI00662190|IPI00622977|IPI00457547|IPI00674639|IPI00665805|IPI00662417|IPI00670823|IPI00658522|IPI00117733|IPI00653947|IPI00659606|IPI00673184|IPI00226953|IPI00662116|IPI00678116|IPI00130714|IPI00474450_reverse	9	8	109	6	PREDICTED: similar to Rab6-interacting protein 2 isoform 1 isoform 4
IPI00678116	25.2439	4	1370000	101	640000000	MOUSE	IPI00678116	IPI00460558|IPI00420931|IPI00460559|IPI00652983|IPI00228623|IPI00117731|IPI00678244|IPI00662190|IPI00622977|IPI00457547|IPI00674639|IPI00665805|IPI00662417|IPI00670823|IPI00658522|IPI00117733|IPI00653947|IPI00659606|IPI00673184|IPI00226953|IPI00662116|IPI00678116|IPI00130714|IPI00474450_reverse	5	6	84.1	6	PREDICTED: similar to RAB6-interacting protein 2 isoform gamma isoform 9
A230046K03Rik	7.99301	1	637000	8	269000000	MOUSE	IPI00130714	IPI00460558|IPI00420931|IPI00460559|IPI00652983|IPI00228623|IPI00117731|IPI00678244|IPI00662190|IPI00622977|IPI00457547|IPI00674639|IPI00665805|IPI00662417|IPI00670823|IPI00658522|IPI00117733|IPI00653947|IPI00659606|IPI00673184|IPI00226953|IPI00662116|IPI00678116|IPI00130714|IPI00474450_reverse	4	5	54.93	6	PREDICTED: hypothetical protein LOC319277
IPI00474450_reverse	5001	0	0	5	36800000	FALSE	IPI00474450_reverse	IPI00460558|IPI00420931|IPI00460559|IPI00652983|IPI00228623|IPI00117731|IPI00678244|IPI00662190|IPI00622977|IPI00457547|IPI00674639|IPI00665805|IPI00662417|IPI00670823|IPI00658522|IPI00117733|IPI00653947|IPI00659606|IPI00673184|IPI00226953|IPI00662116|IPI00678116|IPI00130714|IPI00474450_reverse	1	5	54.63	6	Dystrophin
Sorbs2	6.89571	48	21100000	331	1840000000	MOUSE	IPI00672949	IPI00672949|IPI00462288|IPI00662015|IPI00673886|IPI00670641|IPI00661734|IPI00678032|IPI00670560|IPI00659174|IPI00670025|IPI00177047|IPI00671914|IPI00673576|IPI00405462|IPI00675841|IPI00670214|IPI00669279|IPI00676688|IPI00664914|IPI00672651|IPI00670223|IPI00675279|IPI00468140|IPI00662680|IPI00667891|IPI00458043|IPI00129708|IPI00129707|IPI00458047|IPI00125895|IPI00667450|IPI00655029|IPI00678561|IPI…	70	73	1067.3	7	PREDICTED: Arg/Abl-interacting protein ArgBP2 isoform 24
Sorbs2	7.04154	48	21100000	338	1850000000	MOUSE	IPI00462288	IPI00672949|IPI00462288|IPI00662015|IPI00673886|IPI00670641|IPI00661734|IPI00678032|IPI00670560|IPI00659174|IPI00670025|IPI00177047|IPI00671914|IPI00673576|IPI00405462|IPI00675841|IPI00670214|IPI00669279|IPI00676688|IPI00664914|IPI00672651|IPI00670223|IPI00675279|IPI00468140|IPI00662680|IPI00667891|IPI00458043|IPI00129708|IPI00129707|IPI00458047|IPI00125895|IPI00667450|IPI00655029|IPI00678561|IPI…	69	71	1049.37	7	PREDICTED: Arg/Abl-interacting protein ArgBP2 isoform 1
Sorbs2	7.02115	47	21000000	330	1810000000	MOUSE	IPI00662015	IPI00672949|IPI00462288|IPI00662015|IPI00673886|IPI00670641|IPI00661734|IPI00678032|IPI00670560|IPI00659174|IPI00670025|IPI00177047|IPI00671914|IPI00673576|IPI00405462|IPI00675841|IPI00670214|IPI00669279|IPI00676688|IPI00664914|IPI00672651|IPI00670223|IPI00675279|IPI00468140|IPI00662680|IPI00667891|IPI00458043|IPI00129708|IPI00129707|IPI00458047|IPI00125895|IPI00667450|IPI00655029|IPI00678561|IPI…	69	69	1015.33	7	PREDICTED: Arg/Abl-interacting protein ArgBP2 isoform 21
Sorbs2	6.72328	47	21000000	316	1760000000	MOUSE	IPI00673886	IPI00672949|IPI00462288|IPI00662015|IPI00673886|IPI00670641|IPI00661734|IPI00678032|IPI00670560|IPI00659174|IPI00670025|IPI00177047|IPI00671914|IPI00673576|IPI00405462|IPI00675841|IPI00670214|IPI00669279|IPI00676688|IPI00664914|IPI00672651|IPI00670223|IPI00675279|IPI00468140|IPI00662680|IPI00667891|IPI00458043|IPI00129708|IPI00129707|IPI00458047|IPI00125895|IPI00667450|IPI00655029|IPI00678561|IPI…	72	67	986.35	7	PREDICTED: Arg/Abl-interacting protein ArgBP2 isoform 22
Sorbs2	7.26176	42	14600000	305	1690000000	MOUSE	IPI00670641	IPI00672949|IPI00462288|IPI00662015|IPI00673886|IPI00670641|IPI00661734|IPI00678032|IPI00670560|IPI00659174|IPI00670025|IPI00177047|IPI00671914|IPI00673576|IPI00405462|IPI00675841|IPI00670214|IPI00669279|IPI00676688|IPI00664914|IPI00672651|IPI00670223|IPI00675279|IPI00468140|IPI00662680|IPI00667891|IPI00458043|IPI00129708|IPI00129707|IPI00458047|IPI00125895|IPI00667450|IPI00655029|IPI00678561|IPI…	68	65	950.75	7	PREDICTED: Arg/Abl-interacting protein ArgBP2 isoform 2
Sorbs2	7.3808	42	14600000	310	1700000000	MOUSE	IPI00661734	IPI00672949|IPI00462288|IPI00662015|IPI00673886|IPI00670641|IPI00661734|IPI00678032|IPI00670560|IPI00659174|IPI00670025|IPI00177047|IPI00671914|IPI00673576|IPI00405462|IPI00675841|IPI00670214|IPI00669279|IPI00676688|IPI00664914|IPI00672651|IPI00670223|IPI00675279|IPI00468140|IPI00662680|IPI00667891|IPI00458043|IPI00129708|IPI00129707|IPI00458047|IPI00125895|IPI00667450|IPI00655029|IPI00678561|IPI…	67	63	932.82	7	PREDICTED: Arg/Abl-interacting protein ArgBP2 isoform 12
Sorbs2	6.92668	41	14500000	284	1600000000	MOUSE	IPI00678032	IPI00672949|IPI00462288|IPI00662015|IPI00673886|IPI00670641|IPI00661734|IPI00678032|IPI00670560|IPI00659174|IPI00670025|IPI00177047|IPI00671914|IPI00673576|IPI00405462|IPI00675841|IPI00670214|IPI00669279|IPI00676688|IPI00664914|IPI00672651|IPI00670223|IPI00675279|IPI00468140|IPI00662680|IPI00667891|IPI00458043|IPI00129708|IPI00129707|IPI00458047|IPI00125895|IPI00667450|IPI00655029|IPI00678561|IPI…	63	56	835.17	7	PREDICTED: Arg/Abl-interacting protein ArgBP2 isoform 17
Sorbs2	5.15612	32	15300000	165	1000000000	MOUSE	IPI00670560	IPI00672949|IPI00462288|IPI00662015|IPI00673886|IPI00670641|IPI00661734|IPI00678032|IPI00670560|IPI00659174|IPI00670025|IPI00177047|IPI00671914|IPI00673576|IPI00405462|IPI00675841|IPI00670214|IPI00669279|IPI00676688|IPI00664914|IPI00672651|IPI00670223|IPI00675279|IPI00468140|IPI00662680|IPI00667891|IPI00458043|IPI00129708|IPI00129707|IPI00458047|IPI00125895|IPI00667450|IPI00655029|IPI00678561|IPI…	68	39	571.45	7	PREDICTED: Arg/Abl-interacting protein ArgBP2 isoform 28
Sorbs2	6.69209	26	8800000	174	1020000000	MOUSE	IPI00659174	IPI00672949|IPI00462288|IPI00662015|IPI00673886|IPI00670641|IPI00661734|IPI00678032|IPI00670560|IPI00659174|IPI00670025|IPI00177047|IPI00671914|IPI00673576|IPI00405462|IPI00675841|IPI00670214|IPI00669279|IPI00676688|IPI00664914|IPI00672651|IPI00670223|IPI00675279|IPI00468140|IPI00662680|IPI00667891|IPI00458043|IPI00129708|IPI00129707|IPI00458047|IPI00125895|IPI00667450|IPI00655029|IPI00678561|IPI…	66	38	560.12	7	PREDICTED: Arg/Abl-interacting protein ArgBP2 isoform 3
Sorbs2	5.21862	32	15300000	167	958000000	MOUSE	IPI00670025	IPI00672949|IPI00462288|IPI00662015|IPI00673886|IPI00670641|IPI00661734|IPI00678032|IPI00670560|IPI00659174|IPI00670025|IPI00177047|IPI00671914|IPI00673576|IPI00405462|IPI00675841|IPI00670214|IPI00669279|IPI00676688|IPI00664914|IPI00672651|IPI00670223|IPI00675279|IPI00468140|IPI00662680|IPI00667891|IPI00458043|IPI00129708|IPI00129707|IPI00458047|IPI00125895|IPI00667450|IPI00655029|IPI00678561|IPI…	69	37	552.16	7	PREDICTED: Arg/Abl-interacting protein ArgBP2 isoform 25
Sorbs2	5.22567	31	15200000	162	915000000	MOUSE	IPI00177047	IPI00672949|IPI00462288|IPI00662015|IPI00673886|IPI00670641|IPI00661734|IPI00678032|IPI00670560|IPI00659174|IPI00670025|IPI00177047|IPI00671914|IPI00673576|IPI00405462|IPI00675841|IPI00670214|IPI00669279|IPI00676688|IPI00664914|IPI00672651|IPI00670223|IPI00675279|IPI00468140|IPI00662680|IPI00667891|IPI00458043|IPI00129708|IPI00129707|IPI00458047|IPI00125895|IPI00667450|IPI00655029|IPI00678561|IPI…	66	37	546.32	7	Sorbs2 protein
Sorbs2	4.62489	32	15300000	148	908000000	MOUSE	IPI00671914	IPI00672949|IPI00462288|IPI00662015|IPI00673886|IPI00670641|IPI00661734|IPI00678032|IPI00670560|IPI00659174|IPI00670025|IPI00177047|IPI00671914|IPI00673576|IPI00405462|IPI00675841|IPI00670214|IPI00669279|IPI00676688|IPI00664914|IPI00672651|IPI00670223|IPI00675279|IPI00468140|IPI00662680|IPI00667891|IPI00458043|IPI00129708|IPI00129707|IPI00458047|IPI00125895|IPI00667450|IPI00655029|IPI00678561|IPI…	67	35	508.86	7	PREDICTED: Arg/Abl-interacting protein ArgBP2 isoform 30
Sorbs2	5.49983	26	8800000	143	888000000	MOUSE	IPI00673576	IPI00672949|IPI00462288|IPI00662015|IPI00673886|IPI00670641|IPI00661734|IPI00678032|IPI00670560|IPI00659174|IPI00670025|IPI00177047|IPI00671914|IPI00673576|IPI00405462|IPI00675841|IPI00670214|IPI00669279|IPI00676688|IPI00664914|IPI00672651|IPI00670223|IPI00675279|IPI00468140|IPI00662680|IPI00667891|IPI00458043|IPI00129708|IPI00129707|IPI00458047|IPI00125895|IPI00667450|IPI00655029|IPI00678561|IPI…	65	33	474.44	7	PREDICTED: Arg/Abl-interacting protein ArgBP2 isoform 4
Sorbs2	5.83981	25	8700000	146	857000000	MOUSE	IPI00405462	IPI00672949|IPI00462288|IPI00662015|IPI00673886|IPI00670641|IPI00661734|IPI00678032|IPI00670560|IPI00659174|IPI00670025|IPI00177047|IPI00671914|IPI00673576|IPI00405462|IPI00675841|IPI00670214|IPI00669279|IPI00676688|IPI00664914|IPI00672651|IPI00670223|IPI00675279|IPI00468140|IPI00662680|IPI00667891|IPI00458043|IPI00129708|IPI00129707|IPI00458047|IPI00125895|IPI00667450|IPI00655029|IPI00678561|IPI…	66	33	463.61	7	10 days neonate cerebellum cDNA, RIKEN full-length enriched library, clone:B930013B19 product:Similar to ARG/ABL-interacting protein ARGBP2A homolog
Sorbs2	5.46137	26	8800000	142	878000000	MOUSE	IPI00675841	IPI00672949|IPI00462288|IPI00662015|IPI00673886|IPI00670641|IPI00661734|IPI00678032|IPI00670560|IPI00659174|IPI00670025|IPI00177047|IPI00671914|IPI00673576|IPI00405462|IPI00675841|IPI00670214|IPI00669279|IPI00676688|IPI00664914|IPI00672651|IPI00670223|IPI00675279|IPI00468140|IPI00662680|IPI00667891|IPI00458043|IPI00129708|IPI00129707|IPI00458047|IPI00125895|IPI00667450|IPI00655029|IPI00678561|IPI…	64	32	463.12	7	PREDICTED: Arg/Abl-interacting protein ArgBP2 isoform 33
Sorbs2	5.67981	25	8720000	142	806000000	MOUSE	IPI00670214	IPI00672949|IPI00462288|IPI00662015|IPI00673886|IPI00670641|IPI00661734|IPI00678032|IPI00670560|IPI00659174|IPI00670025|IPI00177047|IPI00671914|IPI00673576|IPI00405462|IPI00675841|IPI00670214|IPI00669279|IPI00676688|IPI00664914|IPI00672651|IPI00670223|IPI00675279|IPI00468140|IPI00662680|IPI00667891|IPI00458043|IPI00129708|IPI00129707|IPI00458047|IPI00125895|IPI00667450|IPI00655029|IPI00678561|IPI…	64	32	458.53	7	PREDICTED: Arg/Abl-interacting protein ArgBP2 isoform 18
Sorbs2	5.73059	26	8800000	149	832000000	MOUSE	IPI00669279	IPI00672949|IPI00462288|IPI00662015|IPI00673886|IPI00670641|IPI00661734|IPI00678032|IPI00670560|IPI00659174|IPI00670025|IPI00177047|IPI00671914|IPI00673576|IPI00405462|IPI00675841|IPI00670214|IPI00669279|IPI00676688|IPI00664914|IPI00672651|IPI00670223|IPI00675279|IPI00468140|IPI00662680|IPI00667891|IPI00458043|IPI00129708|IPI00129707|IPI00458047|IPI00125895|IPI00667450|IPI00655029|IPI00678561|IPI…	59	32	457.59	7	PREDICTED: Arg/Abl-interacting protein ArgBP2 isoform 31
Sorbs2	4.59988	30	15100000	138	823000000	MOUSE	IPI00676688	IPI00672949|IPI00462288|IPI00662015|IPI00673886|IPI00670641|IPI00661734|IPI00678032|IPI00670560|IPI00659174|IPI00670025|IPI00177047|IPI00671914|IPI00673576|IPI00405462|IPI00675841|IPI00670214|IPI00669279|IPI00676688|IPI00664914|IPI00672651|IPI00670223|IPI00675279|IPI00468140|IPI00662680|IPI00667891|IPI00458043|IPI00129708|IPI00129707|IPI00458047|IPI00125895|IPI00667450|IPI00655029|IPI00678561|IPI…	71	32	453.39	7	PREDICTED: Arg/Abl-interacting protein ArgBP2 isoform 15
Sorbs2	5.83981	25	8690000	146	826000000	MOUSE	IPI00664914	IPI00672949|IPI00462288|IPI00662015|IPI00673886|IPI00670641|IPI00661734|IPI00678032|IPI00670560|IPI00659174|IPI00670025|IPI00177047|IPI00671914|IPI00673576|IPI00405462|IPI00675841|IPI00670214|IPI00669279|IPI00676688|IPI00664914|IPI00672651|IPI00670223|IPI00675279|IPI00468140|IPI00662680|IPI00667891|IPI00458043|IPI00129708|IPI00129707|IPI00458047|IPI00125895|IPI00667450|IPI00655029|IPI00678561|IPI…	56	31	445.85	7	PREDICTED: Arg/Abl-interacting protein ArgBP2 isoform 27
Sorbs2	5.24982	24	8350000	126	704000000	MOUSE	IPI00672651	IPI00672949|IPI00462288|IPI00662015|IPI00673886|IPI00670641|IPI00661734|IPI00678032|IPI00670560|IPI00659174|IPI00670025|IPI00177047|IPI00671914|IPI00673576|IPI00405462|IPI00675841|IPI00670214|IPI00669279|IPI00676688|IPI00664914|IPI00672651|IPI00670223|IPI00675279|IPI00468140|IPI00662680|IPI00667891|IPI00458043|IPI00129708|IPI00129707|IPI00458047|IPI00125895|IPI00667450|IPI00655029|IPI00678561|IPI…	70	28	392.22	7	PREDICTED: Arg/Abl-interacting protein ArgBP2 isoform 19
Sorbs2	5.37482	24	8420000	129	731000000	MOUSE	IPI00670223	IPI00672949|IPI00462288|IPI00662015|IPI00673886|IPI00670641|IPI00661734|IPI00678032|IPI00670560|IPI00659174|IPI00670025|IPI00177047|IPI00671914|IPI00673576|IPI00405462|IPI00675841|IPI00670214|IPI00669279|IPI00676688|IPI00664914|IPI00672651|IPI00670223|IPI00675279|IPI00468140|IPI00662680|IPI00667891|IPI00458043|IPI00129708|IPI00129707|IPI00458047|IPI00125895|IPI00667450|IPI00655029|IPI00678561|IPI…	57	27	382.26	7	PREDICTED: Arg/Abl-interacting protein ArgBP2 isoform 6
Sorbs2	5.13026	23	8320000	118	671000000	MOUSE	IPI00675279	IPI00672949|IPI00462288|IPI00662015|IPI00673886|IPI00670641|IPI00661734|IPI00678032|IPI00670560|IPI00659174|IPI00670025|IPI00177047|IPI00671914|IPI00673576|IPI00405462|IPI00675841|IPI00670214|IPI00669279|IPI00676688|IPI00664914|IPI00672651|IPI00670223|IPI00675279|IPI00468140|IPI00662680|IPI00667891|IPI00458043|IPI00129708|IPI00129707|IPI00458047|IPI00125895|IPI00667450|IPI00655029|IPI00678561|IPI…	60	26	368.03	7	9 days embryo whole body cDNA, RIKEN full-length enriched library, clone:D030007L02 product:similar to ARG/ABL-INTERACTING PROTEIN ARGBP2B
Sorbs1	14001	0	0	14	48900000	MOUSE	IPI00468140	IPI00672949|IPI00462288|IPI00662015|IPI00673886|IPI00670641|IPI00661734|IPI00678032|IPI00670560|IPI00659174|IPI00670025|IPI00177047|IPI00671914|IPI00673576|IPI00405462|IPI00675841|IPI00670214|IPI00669279|IPI00676688|IPI00664914|IPI00672651|IPI00670223|IPI00675279|IPI00468140|IPI00662680|IPI00667891|IPI00458043|IPI00129708|IPI00129707|IPI00458047|IPI00125895|IPI00667450|IPI00655029|IPI00678561|IPI…	11	11	153.86	7	Splice Isoform 1 of Sorbin and SH3 domain-containing protein 1
Sorbs2	13.4938	2	449000	27	223000000	MOUSE	IPI00662680	IPI00672949|IPI00462288|IPI00662015|IPI00673886|IPI00670641|IPI00661734|IPI00678032|IPI00670560|IPI00659174|IPI00670025|IPI00177047|IPI00671914|IPI00673576|IPI00405462|IPI00675841|IPI00670214|IPI00669279|IPI00676688|IPI00664914|IPI00672651|IPI00670223|IPI00675279|IPI00468140|IPI00662680|IPI00667891|IPI00458043|IPI00129708|IPI00129707|IPI00458047|IPI00125895|IPI00667450|IPI00655029|IPI00678561|IPI…	52	10	144.12	7	12 days embryo embryonic body between diaphragm region and neck cDNA, RIKEN full-length enriched library, clone:9430041O17 product:SH3- CONTAINING PROTEIN P4015 homolog
Sorbs2	13.4938	2	449000	27	225000000	MOUSE	IPI00667891	IPI00672949|IPI00462288|IPI00662015|IPI00673886|IPI00670641|IPI00661734|IPI00678032|IPI00670560|IPI00659174|IPI00670025|IPI00177047|IPI00671914|IPI00673576|IPI00405462|IPI00675841|IPI00670214|IPI00669279|IPI00676688|IPI00664914|IPI00672651|IPI00670223|IPI00675279|IPI00468140|IPI00662680|IPI00667891|IPI00458043|IPI00129708|IPI00129707|IPI00458047|IPI00125895|IPI00667450|IPI00655029|IPI00678561|IPI…	50	10	133.56	7	PREDICTED: Arg/Abl-interacting protein ArgBP2 isoform 13
Sorbs1	12001	0	0	12	41300000	MOUSE	IPI00458043	IPI00672949|IPI00462288|IPI00662015|IPI00673886|IPI00670641|IPI00661734|IPI00678032|IPI00670560|IPI00659174|IPI00670025|IPI00177047|IPI00671914|IPI00673576|IPI00405462|IPI00675841|IPI00670214|IPI00669279|IPI00676688|IPI00664914|IPI00672651|IPI00670223|IPI00675279|IPI00468140|IPI00662680|IPI00667891|IPI00458043|IPI00129708|IPI00129707|IPI00458047|IPI00125895|IPI00667450|IPI00655029|IPI00678561|IPI…	17	9	125.59	7	Splice Isoform 2 of Sorbin and SH3 domain-containing protein 1
Sorbs1	12001	0	0	12	41300000	MOUSE	IPI00129708	IPI00672949|IPI00462288|IPI00662015|IPI00673886|IPI00670641|IPI00661734|IPI00678032|IPI00670560|IPI00659174|IPI00670025|IPI00177047|IPI00671914|IPI00673576|IPI00405462|IPI00675841|IPI00670214|IPI00669279|IPI00676688|IPI00664914|IPI00672651|IPI00670223|IPI00675279|IPI00468140|IPI00662680|IPI00667891|IPI00458043|IPI00129708|IPI00129707|IPI00458047|IPI00125895|IPI00667450|IPI00655029|IPI00678561|IPI…	17	9	125.59	7	Splice Isoform 3 of Sorbin and SH3 domain-containing protein 1
Sorbs1	12001	0	0	12	41300000	MOUSE	IPI00129707	IPI00672949|IPI00462288|IPI00662015|IPI00673886|IPI00670641|IPI00661734|IPI00678032|IPI00670560|IPI00659174|IPI00670025|IPI00177047|IPI00671914|IPI00673576|IPI00405462|IPI00675841|IPI00670214|IPI00669279|IPI00676688|IPI00664914|IPI00672651|IPI00670223|IPI00675279|IPI00468140|IPI00662680|IPI00667891|IPI00458043|IPI00129708|IPI00129707|IPI00458047|IPI00125895|IPI00667450|IPI00655029|IPI00678561|IPI…	18	9	125.59	7	Splice Isoform 4 of Sorbin and SH3 domain-containing protein 1
Sorbs1	12001	0	0	12	41300000	MOUSE	IPI00458047	IPI00672949|IPI00462288|IPI00662015|IPI00673886|IPI00670641|IPI00661734|IPI00678032|IPI00670560|IPI00659174|IPI00670025|IPI00177047|IPI00671914|IPI00673576|IPI00405462|IPI00675841|IPI00670214|IPI00669279|IPI00676688|IPI00664914|IPI00672651|IPI00670223|IPI00675279|IPI00468140|IPI00662680|IPI00667891|IPI00458043|IPI00129708|IPI00129707|IPI00458047|IPI00125895|IPI00667450|IPI00655029|IPI00678561|IPI…	18	9	125.59	7	Splice Isoform 6 of Sorbin and SH3 domain-containing protein 1
Sorbs1	12001	0	0	12	41300000	MOUSE	IPI00125895	IPI00672949|IPI00462288|IPI00662015|IPI00673886|IPI00670641|IPI00661734|IPI00678032|IPI00670560|IPI00659174|IPI00670025|IPI00177047|IPI00671914|IPI00673576|IPI00405462|IPI00675841|IPI00670214|IPI00669279|IPI00676688|IPI00664914|IPI00672651|IPI00670223|IPI00675279|IPI00468140|IPI00662680|IPI00667891|IPI00458043|IPI00129708|IPI00129707|IPI00458047|IPI00125895|IPI00667450|IPI00655029|IPI00678561|IPI…	19	9	125.59	7	Splice Isoform 5 of Sorbin and SH3 domain-containing protein 1
Sorbs2	18.982	1	343000	19	177000000	MOUSE	IPI00667450	IPI00672949|IPI00462288|IPI00662015|IPI00673886|IPI00670641|IPI00661734|IPI00678032|IPI00670560|IPI00659174|IPI00670025|IPI00177047|IPI00671914|IPI00673576|IPI00405462|IPI00675841|IPI00670214|IPI00669279|IPI00676688|IPI00664914|IPI00672651|IPI00670223|IPI00675279|IPI00468140|IPI00662680|IPI00667891|IPI00458043|IPI00129708|IPI00129707|IPI00458047|IPI00125895|IPI00667450|IPI00655029|IPI00678561|IPI…	51	8	110.08	7	PREDICTED: Arg/Abl-interacting protein ArgBP2 isoform 9
Sorbs1	11001	0	0	11	38500000	MOUSE	IPI00655029	IPI00672949|IPI00462288|IPI00662015|IPI00673886|IPI00670641|IPI00661734|IPI00678032|IPI00670560|IPI00659174|IPI00670025|IPI00177047|IPI00671914|IPI00673576|IPI00405462|IPI00675841|IPI00670214|IPI00669279|IPI00676688|IPI00664914|IPI00672651|IPI00670223|IPI00675279|IPI00468140|IPI00662680|IPI00667891|IPI00458043|IPI00129708|IPI00129707|IPI00458047|IPI00125895|IPI00667450|IPI00655029|IPI00678561|IPI…	11	8	106.83	7	Sorbin and SH3 domain containing 1 iSoform 2
Sorbs2	8.996	2	449000	18	185000000	MOUSE	IPI00678561	IPI00672949|IPI00462288|IPI00662015|IPI00673886|IPI00670641|IPI00661734|IPI00678032|IPI00670560|IPI00659174|IPI00670025|IPI00177047|IPI00671914|IPI00673576|IPI00405462|IPI00675841|IPI00670214|IPI00669279|IPI00676688|IPI00664914|IPI00672651|IPI00670223|IPI00675279|IPI00468140|IPI00662680|IPI00667891|IPI00458043|IPI00129708|IPI00129707|IPI00458047|IPI00125895|IPI00667450|IPI00655029|IPI00678561|IPI…	38	6	103.32	7	PREDICTED: Arg/Abl-interacting protein ArgBP2 isoform 5
Sorbs1	9001	0	0	9	34100000	MOUSE	IPI00458048	IPI00672949|IPI00462288|IPI00662015|IPI00673886|IPI00670641|IPI00661734|IPI00678032|IPI00670560|IPI00659174|IPI00670025|IPI00177047|IPI00671914|IPI00673576|IPI00405462|IPI00675841|IPI00670214|IPI00669279|IPI00676688|IPI00664914|IPI00672651|IPI00670223|IPI00675279|IPI00468140|IPI00662680|IPI00667891|IPI00458043|IPI00129708|IPI00129707|IPI00458047|IPI00125895|IPI00667450|IPI00655029|IPI00678561|IPI…	13	7	95.5	7	Splice Isoform 7 of Sorbin and SH3 domain-containing protein 1
Sorbs2	7001	0	0	7	34900000	MOUSE	IPI00663864	IPI00672949|IPI00462288|IPI00662015|IPI00673886|IPI00670641|IPI00661734|IPI00678032|IPI00670560|IPI00659174|IPI00670025|IPI00177047|IPI00671914|IPI00673576|IPI00405462|IPI00675841|IPI00670214|IPI00669279|IPI00676688|IPI00664914|IPI00672651|IPI00670223|IPI00675279|IPI00468140|IPI00662680|IPI00667891|IPI00458043|IPI00129708|IPI00129707|IPI00458047|IPI00125895|IPI00667450|IPI00655029|IPI00678561|IPI…	43	4	40.8	7	PREDICTED: Arg/Abl-interacting protein ArgBP2 isoform 7
Dmxl2	47.9906	5	790000	240	887000000	MOUSE	IPI00223517	IPI00223517|IPI00473372|IPI00605677|IPI00674554|IPI00421068|IPI00659250	33	71	1054.2	8	PREDICTED: Dmx-like 2
Dmxl2	41.6531	3	586000	125	338000000	MOUSE	IPI00473372	IPI00223517|IPI00473372|IPI00605677|IPI00674554|IPI00421068|IPI00659250	33	38	542.7	8	15 days embryo head cDNA, RIKEN full-length enriched library, clone:D930044C17 product:Rabconnectin homolog
Dmxl2	72.964	2	203000	146	578000000	MOUSE	IPI00605677	IPI00223517|IPI00473372|IPI00605677|IPI00674554|IPI00421068|IPI00659250	32	32	483.93	8	0 day neonate eyeball cDNA, RIKEN full-length enriched library, clone:E130119P06 product:hypothetical G-protein beta WD-40 repeats containing protein, full insert sequence.
Dmxl1	9001	0	0	9	13800000	MOUSE	IPI00674554	IPI00223517|IPI00473372|IPI00605677|IPI00674554|IPI00421068|IPI00659250	3	5	60.23	8	PREDICTED: Dmx-like 1 isoform 4
Dmxl1	9001	0	0	9	13800000	MOUSE	IPI00421068	IPI00223517|IPI00473372|IPI00605677|IPI00674554|IPI00421068|IPI00659250	3	5	60.23	8	Dmx-like 1
Dmxl1	3001	0	0	3	6860000	MOUSE	IPI00659250	IPI00223517|IPI00473372|IPI00605677|IPI00674554|IPI00421068|IPI00659250	2	2	21.2	8	PREDICTED: Dmx-like 1 isoform 3
Syngap1	13.7403	27	31100000	371	3050000000	MOUSE	IPI00352783	IPI00352783|IPI00663736|IPI00467088|IPI00420622|IPI00405756|IPI00652510|IPI00666126|IPI00675936|IPI00605032|IPI00665323|IPI00675670|IPI00660055|IPI00669755	58	65	1022.58	9	PREDICTED: similar to Ras GTPase-activating protein SynGAP (Synaptic Ras-GTPase-activating protein 1) (Synaptic Ras-GAP 1) (Neuronal RasGAP)
LOC638978	13.481	27	31100000	364	3030000000	MOUSE	IPI00663736	IPI00352783|IPI00663736|IPI00467088|IPI00420622|IPI00405756|IPI00652510|IPI00666126|IPI00675936|IPI00605032|IPI00665323|IPI00675670|IPI00660055|IPI00669755	62	64	1007.79	9	PREDICTED: similar to Ras GTPase-activating protein SynGAP (Synaptic Ras-GTPase-activating protein 1) (Synaptic Ras-GAP 1) (Neuronal RasGAP)
IPI00467088	5.49775	2	15700000	11	89800000	MOUSE	IPI00467088	IPI00352783|IPI00663736|IPI00467088|IPI00420622|IPI00405756|IPI00652510|IPI00666126|IPI00675936|IPI00605032|IPI00665323|IPI00675670|IPI00660055|IPI00669755	20	6	76.88	9	38 kDa protein
Dab2ip	5001	0	0	5	26400000	MOUSE	IPI00420622	IPI00352783|IPI00663736|IPI00467088|IPI00420622|IPI00405756|IPI00652510|IPI00666126|IPI00675936|IPI00605032|IPI00665323|IPI00675670|IPI00660055|IPI00669755	7	4	55.23	9	CDNA, RIKEN full-length enriched library, clone:M5C1048C14 product:NGAP-like protein homolog
Dab2ip	5001	0	0	5	27100000	MOUSE	IPI00405756	IPI00352783|IPI00663736|IPI00467088|IPI00420622|IPI00405756|IPI00652510|IPI00666126|IPI00675936|IPI00605032|IPI00665323|IPI00675670|IPI00660055|IPI00669755	8	4	53.6	9	MKIAA1743 protein
Dab2ip	4001	0	0	4	22700000	MOUSE	IPI00652510	IPI00352783|IPI00663736|IPI00467088|IPI00420622|IPI00405756|IPI00652510|IPI00666126|IPI00675936|IPI00605032|IPI00665323|IPI00675670|IPI00660055|IPI00669755	6	3	42	9	NOD-derived CD11c +ve dendritic cells cDNA, RIKEN full-length enriched library, clone:F630217C13 product:disabled homolog 2
Rasal2	2001	0	0	2	6870000	MOUSE	IPI00666126	IPI00352783|IPI00663736|IPI00467088|IPI00420622|IPI00405756|IPI00652510|IPI00666126|IPI00675936|IPI00605032|IPI00665323|IPI00675670|IPI00660055|IPI00669755	0	1	17.95	9	PREDICTED: RAS protein activator like 2 isoform 4
Rasal2	2001	0	0	2	6870000	MOUSE	IPI00675936	IPI00352783|IPI00663736|IPI00467088|IPI00420622|IPI00405756|IPI00652510|IPI00666126|IPI00675936|IPI00605032|IPI00665323|IPI00675670|IPI00660055|IPI00669755	0	1	17.95	9	PREDICTED: RAS protein activator like 2 isoform 5
Rasal2	2001	0	0	2	6870000	MOUSE	IPI00605032	IPI00352783|IPI00663736|IPI00467088|IPI00420622|IPI00405756|IPI00652510|IPI00666126|IPI00675936|IPI00605032|IPI00665323|IPI00675670|IPI00660055|IPI00669755	0	1	17.95	9	PREDICTED: RAS protein activator like 2 isoform 1
Rasal2	2001	0	0	2	6870000	MOUSE	IPI00665323	IPI00352783|IPI00663736|IPI00467088|IPI00420622|IPI00405756|IPI00652510|IPI00666126|IPI00675936|IPI00605032|IPI00665323|IPI00675670|IPI00660055|IPI00669755	0	1	17.95	9	PREDICTED: RAS protein activator like 2 isoform 6
Rasal2	2001	0	0	2	6870000	MOUSE	IPI00675670	IPI00352783|IPI00663736|IPI00467088|IPI00420622|IPI00405756|IPI00652510|IPI00666126|IPI00675936|IPI00605032|IPI00665323|IPI00675670|IPI00660055|IPI00669755	0	1	17.95	9	PREDICTED: RAS protein activator like 2 isoform 8
Rasal2	2001	0	0	2	6870000	MOUSE	IPI00660055	IPI00352783|IPI00663736|IPI00467088|IPI00420622|IPI00405756|IPI00652510|IPI00666126|IPI00675936|IPI00605032|IPI00665323|IPI00675670|IPI00660055|IPI00669755	0	1	17.95	9	PREDICTED: RAS protein activator like 2 isoform 3
Rasal2	2001	0	0	2	6870000	MOUSE	IPI00669755	IPI00352783|IPI00663736|IPI00467088|IPI00420622|IPI00405756|IPI00652510|IPI00666126|IPI00675936|IPI00605032|IPI00665323|IPI00675670|IPI00660055|IPI00669755	0	1	17.95	9	PREDICTED: RAS protein activator like 2 isoform 7
BC026657	17.6141	13	5770000	229	1240000000	MOUSE	IPI00222026	IPI00222026|IPI00411164|IPI00553590|IPI00663113|IPI00661925	53	54	821.53	10	Sickle tail-a
BC026657	16.9982	9	3910000	153	932000000	MOUSE	IPI00411164	IPI00222026|IPI00411164|IPI00553590|IPI00663113|IPI00661925	54	37	556.14	10	2 days pregnant adult female ovary cDNA, RIKEN full-length enriched library, clone:E330027G05 product:similar to HYPOTHETICAL 97.0 kDa PROTEIN
BC026657	11.6655	9	5040000	105	586000000	MOUSE	IPI00553590	IPI00222026|IPI00411164|IPI00553590|IPI00663113|IPI00661925	61	21	305.37	10	12 days embryo eyeball cDNA, RIKEN full-length enriched library, clone:D230036B16 product:similar to KIAA1217 PROTEIN
BC026657	15.6618	3	1520000	47	158000000	MOUSE	IPI00663113	IPI00222026|IPI00411164|IPI00553590|IPI00663113|IPI00661925	60	6	111.56	10	PREDICTED: similar to p130Cas-associated protein (p140Cap) (SNAP-25-interacting protein) (SNIP) isoform 3
BC026657	1001	0	0	1	7540000	MOUSE	IPI00661925	IPI00222026|IPI00411164|IPI00553590|IPI00663113|IPI00661925	35	1	17.94	10	PREDICTED: similar to p130Cas-associated protein (p140Cap) (SNAP-25-interacting protein) (SNIP) isoform 2
Grit	23.9962	6	2940000	144	530000000	MOUSE	IPI00274140	IPI00274140|IPI00265207|IPI00125505|IPI00471165	49	53	767.63	11	Rac GTPase activating protein
Snx26	6001	0	0	6	22800000	MOUSE	IPI00265207	IPI00274140|IPI00265207|IPI00125505|IPI00471165	3	3	46.11	11	TC10/CDC42 GTPase-activating protein
Cdgap	5001	0	0	5	8270000	MOUSE	IPI00125505	IPI00274140|IPI00265207|IPI00125505|IPI00471165	1	2	24.69	11	Cdc42 GTPase-activating protein
Arhgap30	4001	0	0	4	7930000	MOUSE	IPI00471165	IPI00274140|IPI00265207|IPI00125505|IPI00471165	1	1	14.48	11	Rho GTPase activating protein 30
Dlgap3	7.69426	36	46900000	277	1980000000	MOUSE	IPI00134997	IPI00134997|IPI00648401|IPI00222263|IPI00649710|IPI00467058|IPI00136402|IPI00650032|IPI00473783|IPI00457551|IPI00671145|IPI00648461|IPI00648858|IPI00653701|IPI00653998|IPI00667863|IPI00330186|IPI00405258|IPI00622660|IPI00377469	68	49	740.37	12	Disks large-associated protein 3
Dlgap3	7.69426	36	46900000	277	1980000000	MOUSE	IPI00648401	IPI00134997|IPI00648401|IPI00222263|IPI00649710|IPI00467058|IPI00136402|IPI00650032|IPI00473783|IPI00457551|IPI00671145|IPI00648461|IPI00648858|IPI00653701|IPI00653998|IPI00667863|IPI00330186|IPI00405258|IPI00622660|IPI00377469	68	49	740.37	12	105 kDa protein
Dlgap2	27.3947	5	1180000	137	741000000	MOUSE	IPI00222263	IPI00134997|IPI00648401|IPI00222263|IPI00649710|IPI00467058|IPI00136402|IPI00650032|IPI00473783|IPI00457551|IPI00671145|IPI00648461|IPI00648858|IPI00653701|IPI00653998|IPI00667863|IPI00330186|IPI00405258|IPI00622660|IPI00377469	50	40	578.95	12	Splice Isoform 1 of Disks large-associated protein 2
Dlgap1	23.9954	5	2720000	120	676000000	MOUSE	IPI00649710	IPI00134997|IPI00648401|IPI00222263|IPI00649710|IPI00467058|IPI00136402|IPI00650032|IPI00473783|IPI00457551|IPI00671145|IPI00648461|IPI00648858|IPI00653701|IPI00653998|IPI00667863|IPI00330186|IPI00405258|IPI00622660|IPI00377469	43	35	535.78	12	Splice Isoform 2 of Disks large-associated protein 1
Dlgap2	25.1952	5	1180000	126	695000000	MOUSE	IPI00467058	IPI00134997|IPI00648401|IPI00222263|IPI00649710|IPI00467058|IPI00136402|IPI00650032|IPI00473783|IPI00457551|IPI00671145|IPI00648461|IPI00648858|IPI00653701|IPI00653998|IPI00667863|IPI00330186|IPI00405258|IPI00622660|IPI00377469	46	37	535.12	12	Splice Isoform 2 of Disks large-associated protein 2
Dlgap1	23.5955	5	3870000	118	667000000	MOUSE	IPI00136402	IPI00134997|IPI00648401|IPI00222263|IPI00649710|IPI00467058|IPI00136402|IPI00650032|IPI00473783|IPI00457551|IPI00671145|IPI00648461|IPI00648858|IPI00653701|IPI00653998|IPI00667863|IPI00330186|IPI00405258|IPI00622660|IPI00377469	43	35	530.29	12	Splice Isoform 1 of Disks large-associated protein 1
Dlgap1	29.2429	4	2510000	117	654000000	MOUSE	IPI00650032	IPI00134997|IPI00648401|IPI00222263|IPI00649710|IPI00467058|IPI00136402|IPI00650032|IPI00473783|IPI00457551|IPI00671145|IPI00648461|IPI00648858|IPI00653701|IPI00653998|IPI00667863|IPI00330186|IPI00405258|IPI00622660|IPI00377469	45	34	523.95	12	Splice Isoform 3 of Disks large-associated protein 1
Dlgap1	38.9873	3	943000	117	669000000	MOUSE	IPI00473783	IPI00134997|IPI00648401|IPI00222263|IPI00649710|IPI00467058|IPI00136402|IPI00650032|IPI00473783|IPI00457551|IPI00671145|IPI00648461|IPI00648858|IPI00653701|IPI00653998|IPI00667863|IPI00330186|IPI00405258|IPI00622660|IPI00377469	43	33	506.39	12	Splice Isoform 4 of Disks large-associated protein 1
Dlgap1	28.7431	4	2510000	115	624000000	MOUSE	IPI00457551	IPI00134997|IPI00648401|IPI00222263|IPI00649710|IPI00467058|IPI00136402|IPI00650032|IPI00473783|IPI00457551|IPI00671145|IPI00648461|IPI00648858|IPI00653701|IPI00653998|IPI00667863|IPI00330186|IPI00405258|IPI00622660|IPI00377469	43	33	503.7	12	Discs large homolog-associateD protein 1 isoform 2
LOC634839	17.6229	8	3950000	141	1270000000	MOUSE	IPI00671145	IPI00134997|IPI00648401|IPI00222263|IPI00649710|IPI00467058|IPI00136402|IPI00650032|IPI00473783|IPI00457551|IPI00671145|IPI00648461|IPI00648858|IPI00653701|IPI00653998|IPI00667863|IPI00330186|IPI00405258|IPI00622660|IPI00377469	59	28	419.63	12	PREDICTED: similar to disks large-associated protein 3
Dlgap1	100001	0	0	100	508000000	MOUSE	IPI00648461	IPI00134997|IPI00648401|IPI00222263|IPI00649710|IPI00467058|IPI00136402|IPI00650032|IPI00473783|IPI00457551|IPI00671145|IPI00648461|IPI00648858|IPI00653701|IPI00653998|IPI00667863|IPI00330186|IPI00405258|IPI00622660|IPI00377469	46	22	348.55	12	Splice Isoform 5 of Disks large-associated protein 1
Dlgap1	86001	0	0	86	460000000	MOUSE	IPI00648858	IPI00134997|IPI00648401|IPI00222263|IPI00649710|IPI00467058|IPI00136402|IPI00650032|IPI00473783|IPI00457551|IPI00671145|IPI00648461|IPI00648858|IPI00653701|IPI00653998|IPI00667863|IPI00330186|IPI00405258|IPI00622660|IPI00377469	49	17	274.26	12	Splice Isoform 6 of Disks large-associated protein 1
Dlgap1	10.9967	3	2090000	33	232000000	MOUSE	IPI00653701	IPI00134997|IPI00648401|IPI00222263|IPI00649710|IPI00467058|IPI00136402|IPI00650032|IPI00473783|IPI00457551|IPI00671145|IPI00648461|IPI00648858|IPI00653701|IPI00653998|IPI00667863|IPI00330186|IPI00405258|IPI00622660|IPI00377469	37	18	264.13	12	Adult male diencephalon cDNA, RIKEN full-length enriched library, clone:9330189L23 product:DISKS large-associated protein 1, full insert sequence
Dlgap1	13.9935	2	786000	28	207000000	MOUSE	IPI00653998	IPI00134997|IPI00648401|IPI00222263|IPI00649710|IPI00467058|IPI00136402|IPI00650032|IPI00473783|IPI00457551|IPI00671145|IPI00648461|IPI00648858|IPI00653701|IPI00653998|IPI00667863|IPI00330186|IPI00405258|IPI00622660|IPI00377469	30	13	196.95	12	10 days neonate cerebellum cDNA, RIKEN full-length enriched library, clone:B930022E14 product:Disks large-associated protein 1 (DAP-1) (Guanylate kinase-associated protein) (hGKAP) (SAP90/PSD-95-associated protein 1) (SAPAP1) (PSD- 95/SAP90 binding protein 1) homolog
IPI00667863	4.52159	23	40200000	104	555000000	MOUSE	IPI00667863	IPI00134997|IPI00648401|IPI00222263|IPI00649710|IPI00467058|IPI00136402|IPI00650032|IPI00473783|IPI00457551|IPI00671145|IPI00648461|IPI00648858|IPI00653701|IPI00653998|IPI00667863|IPI00330186|IPI00405258|IPI00622660|IPI00377469	44	13	192.11	12	PREDICTED: similar to disks large-associated protein 3
Dlgap4	41.959	1	253000	42	241000000	MOUSE	IPI00330186	IPI00134997|IPI00648401|IPI00222263|IPI00649710|IPI00467058|IPI00136402|IPI00650032|IPI00473783|IPI00457551|IPI00671145|IPI00648461|IPI00648858|IPI00653701|IPI00653998|IPI00667863|IPI00330186|IPI00405258|IPI00622660|IPI00377469	16	10	127.56	12	Discs, large homolog-associateD protein 4
Dlgap4	41.959	1	253000	42	241000000	MOUSE	IPI00405258	IPI00134997|IPI00648401|IPI00222263|IPI00649710|IPI00467058|IPI00136402|IPI00650032|IPI00473783|IPI00457551|IPI00671145|IPI00648461|IPI00648858|IPI00653701|IPI00653998|IPI00667863|IPI00330186|IPI00405258|IPI00622660|IPI00377469	16	10	127.56	12	107 kDa protein
Dlgap4	41.959	1	253000	42	241000000	MOUSE	IPI00622660	IPI00134997|IPI00648401|IPI00222263|IPI00649710|IPI00467058|IPI00136402|IPI00650032|IPI00473783|IPI00457551|IPI00671145|IPI00648461|IPI00648858|IPI00653701|IPI00653998|IPI00667863|IPI00330186|IPI00405258|IPI00622660|IPI00377469	16	10	127.56	12	MKIAA0964 protein
Dlgap4	6001	0	0	6	17700000	MOUSE	IPI00377469	IPI00134997|IPI00648401|IPI00222263|IPI00649710|IPI00467058|IPI00136402|IPI00650032|IPI00473783|IPI00457551|IPI00671145|IPI00648461|IPI00648858|IPI00653701|IPI00653998|IPI00667863|IPI00330186|IPI00405258|IPI00622660|IPI00377469	16	5	58.27	12	Dlgap4 protein
Rab11fip5	5.41654	36	13500000	195	820000000	MOUSE	IPI00480432	IPI00480432|IPI00678175|IPI00230238	50	43	665.64	13	RAB11 family interacting protein 5 (class I) isoform 1
IPI00678175	5.38877	36	13500000	194	797000000	MOUSE	IPI00678175	IPI00480432|IPI00678175|IPI00230238	51	41	637.95	13	PREDICTED: similar to RAB11 family interacting protein 5 (class I) isoform 1
Rab11fip5	5.02767	36	13500000	181	819000000	MOUSE	IPI00230238	IPI00480432|IPI00678175|IPI00230238	73	33	529.54	13	Rab11 family-interacting protein 5
Trio	14.7972	5	1640000	74	204000000	MOUSE	IPI00668683	IPI00668683|IPI00672013|IPI00604947|IPI00672146|IPI00673239|IPI00676168|IPI00653391|IPI00668015|IPI00669152|IPI00605176|IPI00604856|IPI00660519|IPI00551509|IPI00225550|IPI00678300|IPI00620349|IPI00109434|IPI00660825	19	45	644.73	14	PREDICTED: triple functional domain (PTPRF interacting) isoform 1
Trio	14.7972	5	1640000	74	204000000	MOUSE	IPI00672013	IPI00668683|IPI00672013|IPI00604947|IPI00672146|IPI00673239|IPI00676168|IPI00653391|IPI00668015|IPI00669152|IPI00605176|IPI00604856|IPI00660519|IPI00551509|IPI00225550|IPI00678300|IPI00620349|IPI00109434|IPI00660825	20	45	644.73	14	PREDICTED: triple functional domain (PTPRF interacting) isoform 4
Trio	14.7972	5	1640000	74	204000000	MOUSE	IPI00604947	IPI00668683|IPI00672013|IPI00604947|IPI00672146|IPI00673239|IPI00676168|IPI00653391|IPI00668015|IPI00669152|IPI00605176|IPI00604856|IPI00660519|IPI00551509|IPI00225550|IPI00678300|IPI00620349|IPI00109434|IPI00660825	20	45	644.73	14	PREDICTED: triple functional domain (PTPRF interacting) isoform 2
Trio	13.7974	5	1640000	69	201000000	MOUSE	IPI00672146	IPI00668683|IPI00672013|IPI00604947|IPI00672146|IPI00673239|IPI00676168|IPI00653391|IPI00668015|IPI00669152|IPI00605176|IPI00604856|IPI00660519|IPI00551509|IPI00225550|IPI00678300|IPI00620349|IPI00109434|IPI00660825	18	44	626.29	14	PREDICTED: similar to triple functional domain (PTPRF interacting) isoform 5
Kalrn	11.5699	7	6730000	81	196000000	MOUSE	IPI00673239	IPI00668683|IPI00672013|IPI00604947|IPI00672146|IPI00673239|IPI00676168|IPI00653391|IPI00668015|IPI00669152|IPI00605176|IPI00604856|IPI00660519|IPI00551509|IPI00225550|IPI00678300|IPI00620349|IPI00109434|IPI00660825	30	39	553.99	14	PREDICTED: kalirin, RhoGEF kinase isoform 3
Kalrn	11.2842	7	6730000	79	180000000	MOUSE	IPI00676168	IPI00668683|IPI00672013|IPI00604947|IPI00672146|IPI00673239|IPI00676168|IPI00653391|IPI00668015|IPI00669152|IPI00605176|IPI00604856|IPI00660519|IPI00551509|IPI00225550|IPI00678300|IPI00620349|IPI00109434|IPI00660825	27	37	530.52	14	PREDICTED: similar to kalirin, RhoGEF kinase isoform 2 isoform 1
Kalrn	9.33194	6	4270000	56	120000000	MOUSE	IPI00653391	IPI00668683|IPI00672013|IPI00604947|IPI00672146|IPI00673239|IPI00676168|IPI00653391|IPI00668015|IPI00669152|IPI00605176|IPI00604856|IPI00660519|IPI00551509|IPI00225550|IPI00678300|IPI00620349|IPI00109434|IPI00660825	28	21	300.95	14	Visual cortex cDNA, RIKEN full-length enriched library, clone:K230010A12 product:Delta kalirin-7 homolog
IPI00668015	5.16597	6	5430000	31	110000000	MOUSE	IPI00668015	IPI00668683|IPI00672013|IPI00604947|IPI00672146|IPI00673239|IPI00676168|IPI00653391|IPI00668015|IPI00669152|IPI00605176|IPI00604856|IPI00660519|IPI00551509|IPI00225550|IPI00678300|IPI00620349|IPI00109434|IPI00660825	36	21	293.45	14	82 kDa protein
Kalrn	41.959	1	1300000	42	69300000	MOUSE	IPI00669152	IPI00668683|IPI00672013|IPI00604947|IPI00672146|IPI00673239|IPI00676168|IPI00653391|IPI00668015|IPI00669152|IPI00605176|IPI00604856|IPI00660519|IPI00551509|IPI00225550|IPI00678300|IPI00620349|IPI00109434|IPI00660825	16	16	238.09	14	PREDICTED: kalirin, RhoGEF kinase isoform 6
Trio	13.987	1	1190000	14	63500000	MOUSE	IPI00605176	IPI00668683|IPI00672013|IPI00604947|IPI00672146|IPI00673239|IPI00676168|IPI00653391|IPI00668015|IPI00669152|IPI00605176|IPI00604856|IPI00660519|IPI00551509|IPI00225550|IPI00678300|IPI00620349|IPI00109434|IPI00660825	11	11	170	14	PREDICTED: triple functional domain (PTPRF interacting) isoform 3
Kalrn	2.59968	5	2970000	13	41000000	MOUSE	IPI00604856	IPI00668683|IPI00672013|IPI00604947|IPI00672146|IPI00673239|IPI00676168|IPI00653391|IPI00668015|IPI00669152|IPI00605176|IPI00604856|IPI00660519|IPI00551509|IPI00225550|IPI00678300|IPI00620349|IPI00109434|IPI00660825	26	8	106.3	14	PREDICTED: kalirin, RhoGEF kinase isoform 2
Kalrn	7001	0	0	7	7150000	MOUSE	IPI00660519	IPI00668683|IPI00672013|IPI00604947|IPI00672146|IPI00673239|IPI00676168|IPI00653391|IPI00668015|IPI00669152|IPI00605176|IPI00604856|IPI00660519|IPI00551509|IPI00225550|IPI00678300|IPI00620349|IPI00109434|IPI00660825	10	5	74.71	14	PREDICTED: kalirin, RhoGEF kinase isoform 4
Kalrn	6001	0	0	6	6110000	MOUSE	IPI00551509	IPI00668683|IPI00672013|IPI00604947|IPI00672146|IPI00673239|IPI00676168|IPI00653391|IPI00668015|IPI00669152|IPI00605176|IPI00604856|IPI00660519|IPI00551509|IPI00225550|IPI00678300|IPI00620349|IPI00109434|IPI00660825	8	4	64.96	14	2 days neonate thymus thymic cells cDNA, RIKEN full-length enriched library, clone:E430024L14 product:KALIRIN-12A homolog
E530005C20Rik	6001	0	0	6	5100000	MOUSE	IPI00225550	IPI00668683|IPI00672013|IPI00604947|IPI00672146|IPI00673239|IPI00676168|IPI00653391|IPI00668015|IPI00669152|IPI00605176|IPI00604856|IPI00660519|IPI00551509|IPI00225550|IPI00678300|IPI00620349|IPI00109434|IPI00660825	4	4	53	14	PREDICTED: similar to Serine/threonine-protein kinase Duet (Serine/threonine kinase with Dbl- and pleckstrin homology domain)
Kalrn	1.19996	5	2970000	6	33900000	MOUSE	IPI00678300	IPI00668683|IPI00672013|IPI00604947|IPI00672146|IPI00673239|IPI00676168|IPI00653391|IPI00668015|IPI00669152|IPI00605176|IPI00604856|IPI00660519|IPI00551509|IPI00225550|IPI00678300|IPI00620349|IPI00109434|IPI00660825	25	3	40.41	14	PREDICTED: kalirin, RhoGEF kinase isoform 7
IPI00620349	6001	0	0	6	11200000	MOUSE	IPI00620349	IPI00668683|IPI00672013|IPI00604947|IPI00672146|IPI00673239|IPI00676168|IPI00653391|IPI00668015|IPI00669152|IPI00605176|IPI00604856|IPI00660519|IPI00551509|IPI00225550|IPI00678300|IPI00620349|IPI00109434|IPI00660825	63	2	30.81	14	6 kDa protein
D10Ertd610e	1001	0	0	1	1500000	MOUSE	IPI00109434	IPI00668683|IPI00672013|IPI00604947|IPI00672146|IPI00673239|IPI00676168|IPI00653391|IPI00668015|IPI00669152|IPI00605176|IPI00604856|IPI00660519|IPI00551509|IPI00225550|IPI00678300|IPI00620349|IPI00109434|IPI00660825	2	1	20.27	14	ES cells cDNA, RIKEN full-length enriched library, clone:2410008H17 product:weakly similar to TRIPLE FUNCTIONAL DOMAIN PROTEIN
LOC640526	1001	0	0	1	2030000	MOUSE	IPI00660825	IPI00668683|IPI00672013|IPI00604947|IPI00672146|IPI00673239|IPI00676168|IPI00653391|IPI00668015|IPI00669152|IPI00605176|IPI00604856|IPI00660519|IPI00551509|IPI00225550|IPI00678300|IPI00620349|IPI00109434|IPI00660825	10	1	15.88	14	PREDICTED: similar to Serine/threonine-protein kinase Duet (Serine/threonine kinase with Dbl- and pleckstrin homology domain)
Camk2b	6.96588	176	344000000	1226	24200000000	MOUSE	IPI00649778	IPI00649778|IPI00621806|IPI00420725|IPI00126046|IPI00649296|IPI00470962|IPI00475302|IPI00648630|IPI00474502|IPI00515669|IPI00624499|IPI00515172|IPI00406790|IPI00112584|IPI00228044|IPI00228045|IPI00124695|IPI00475044|IPI00626872|IPI00230096|IPI00459096|IPI00405384|IPI00135462_reverse|IPI00421268_reverse|IPI00399735_reverse|IPI00400214_reverse|IPI00381239_reverse|IPI00400215_reverse|IPI00400209_rev…	74	38	642.3	15	Calcium/calmodulin-dependent protein kinase II, delta
Camk2a	5.35092	322	1050000000	1723	39400000000	MOUSE	IPI00621806	IPI00649778|IPI00621806|IPI00420725|IPI00126046|IPI00649296|IPI00470962|IPI00475302|IPI00648630|IPI00474502|IPI00515669|IPI00624499|IPI00515172|IPI00406790|IPI00112584|IPI00228044|IPI00228045|IPI00124695|IPI00475044|IPI00626872|IPI00230096|IPI00459096|IPI00405384|IPI00135462_reverse|IPI00421268_reverse|IPI00399735_reverse|IPI00400214_reverse|IPI00381239_reverse|IPI00400215_reverse|IPI00400209_rev…	69	34	581.69	15	Adult male hippocampus cDNA, RIKEN full-length enriched library, clone:C630031A06 product:calcium/calmodulin-dependent protein kinase II alpha, full insert sequence
Camk2a	4.96844	317	1040000000	1575	32900000000	MOUSE	IPI00420725	IPI00649778|IPI00621806|IPI00420725|IPI00126046|IPI00649296|IPI00470962|IPI00475302|IPI00648630|IPI00474502|IPI00515669|IPI00624499|IPI00515172|IPI00406790|IPI00112584|IPI00228044|IPI00228045|IPI00124695|IPI00475044|IPI00626872|IPI00230096|IPI00459096|IPI00405384|IPI00135462_reverse|IPI00421268_reverse|IPI00399735_reverse|IPI00400214_reverse|IPI00381239_reverse|IPI00400215_reverse|IPI00400209_rev…	67	34	569.93	15	Splice Isoform Alpha CaMKII of Calcium/calmodulin-dependent protein kinase type II alpha chain
Camk2b	6.91474	176	344000000	1217	24200000000	MOUSE	IPI00126046	IPI00649778|IPI00621806|IPI00420725|IPI00126046|IPI00649296|IPI00470962|IPI00475302|IPI00648630|IPI00474502|IPI00515669|IPI00624499|IPI00515172|IPI00406790|IPI00112584|IPI00228044|IPI00228045|IPI00124695|IPI00475044|IPI00626872|IPI00230096|IPI00459096|IPI00405384|IPI00135462_reverse|IPI00421268_reverse|IPI00399735_reverse|IPI00400214_reverse|IPI00381239_reverse|IPI00400215_reverse|IPI00400209_rev…	74	33	567.43	15	Calcium/calmodulin-dependent protein kinase II, delta
Camk2b	6.25565	176	344000000	1101	22500000000	MOUSE	IPI00649296	IPI00649778|IPI00621806|IPI00420725|IPI00126046|IPI00649296|IPI00470962|IPI00475302|IPI00648630|IPI00474502|IPI00515669|IPI00624499|IPI00515172|IPI00406790|IPI00112584|IPI00228044|IPI00228045|IPI00124695|IPI00475044|IPI00626872|IPI00230096|IPI00459096|IPI00405384|IPI00135462_reverse|IPI00421268_reverse|IPI00399735_reverse|IPI00400214_reverse|IPI00381239_reverse|IPI00400215_reverse|IPI00400209_rev…	70	33	558.41	15	Calcium/calmodulin-dependent protein kinase II, delta
Camk2b	6.24997	176	344000000	1100	22500000000	MOUSE	IPI00470962	IPI00649778|IPI00621806|IPI00420725|IPI00126046|IPI00649296|IPI00470962|IPI00475302|IPI00648630|IPI00474502|IPI00515669|IPI00624499|IPI00515172|IPI00406790|IPI00112584|IPI00228044|IPI00228045|IPI00124695|IPI00475044|IPI00626872|IPI00230096|IPI00459096|IPI00405384|IPI00135462_reverse|IPI00421268_reverse|IPI00399735_reverse|IPI00400214_reverse|IPI00381239_reverse|IPI00400215_reverse|IPI00400209_rev…	73	32	548.89	15	Camk2b protein
Camk2b	6.30633	173	344000000	1091	23700000000	MOUSE	IPI00475302	IPI00649778|IPI00621806|IPI00420725|IPI00126046|IPI00649296|IPI00470962|IPI00475302|IPI00648630|IPI00474502|IPI00515669|IPI00624499|IPI00515172|IPI00406790|IPI00112584|IPI00228044|IPI00228045|IPI00124695|IPI00475044|IPI00626872|IPI00230096|IPI00459096|IPI00405384|IPI00135462_reverse|IPI00421268_reverse|IPI00399735_reverse|IPI00400214_reverse|IPI00381239_reverse|IPI00400215_reverse|IPI00400209_rev…	71	32	545.54	15	Calcium/calmodulin-dependent protein kinase II, delta
Camk2b	6.30633	173	344000000	1091	23700000000	MOUSE	IPI00648630	IPI00649778|IPI00621806|IPI00420725|IPI00126046|IPI00649296|IPI00470962|IPI00475302|IPI00648630|IPI00474502|IPI00515669|IPI00624499|IPI00515172|IPI00406790|IPI00112584|IPI00228044|IPI00228045|IPI00124695|IPI00475044|IPI00626872|IPI00230096|IPI00459096|IPI00405384|IPI00135462_reverse|IPI00421268_reverse|IPI00399735_reverse|IPI00400214_reverse|IPI00381239_reverse|IPI00400215_reverse|IPI00400209_rev…	72	32	545.54	15	Calcium/calmodulin-dependent protein kinase II, delta
Camk2b	6.5153	163	329000000	1062	23200000000	MOUSE	IPI00474502	IPI00649778|IPI00621806|IPI00420725|IPI00126046|IPI00649296|IPI00470962|IPI00475302|IPI00648630|IPI00474502|IPI00515669|IPI00624499|IPI00515172|IPI00406790|IPI00112584|IPI00228044|IPI00228045|IPI00124695|IPI00475044|IPI00626872|IPI00230096|IPI00459096|IPI00405384|IPI00135462_reverse|IPI00421268_reverse|IPI00399735_reverse|IPI00400214_reverse|IPI00381239_reverse|IPI00400215_reverse|IPI00400209_rev…	71	32	545.43	15	Calcium/calmodulin-dependent protein kinase type II beta chain
Camk2b	6.23861	176	344000000	1098	22500000000	MOUSE	IPI00515669	IPI00649778|IPI00621806|IPI00420725|IPI00126046|IPI00649296|IPI00470962|IPI00475302|IPI00648630|IPI00474502|IPI00515669|IPI00624499|IPI00515172|IPI00406790|IPI00112584|IPI00228044|IPI00228045|IPI00124695|IPI00475044|IPI00626872|IPI00230096|IPI00459096|IPI00405384|IPI00135462_reverse|IPI00421268_reverse|IPI00399735_reverse|IPI00400214_reverse|IPI00381239_reverse|IPI00400215_reverse|IPI00400209_rev…	72	31	531.03	15	Calcium/calmodulin-dependent protein kinase II, delta
Camk2b	6.80229	172	344000000	1170	22900000000	MOUSE	IPI00624499	IPI00649778|IPI00621806|IPI00420725|IPI00126046|IPI00649296|IPI00470962|IPI00475302|IPI00648630|IPI00474502|IPI00515669|IPI00624499|IPI00515172|IPI00406790|IPI00112584|IPI00228044|IPI00228045|IPI00124695|IPI00475044|IPI00626872|IPI00230096|IPI00459096|IPI00405384|IPI00135462_reverse|IPI00421268_reverse|IPI00399735_reverse|IPI00400214_reverse|IPI00381239_reverse|IPI00400215_reverse|IPI00400209_rev…	68	29	504.2	15	Calcium/calmodulin-dependent protein kinase II, delta
Camk2b	6.17748	169	343000000	1044	22400000000	MOUSE	IPI00515172	IPI00649778|IPI00621806|IPI00420725|IPI00126046|IPI00649296|IPI00470962|IPI00475302|IPI00648630|IPI00474502|IPI00515669|IPI00624499|IPI00515172|IPI00406790|IPI00112584|IPI00228044|IPI00228045|IPI00124695|IPI00475044|IPI00626872|IPI00230096|IPI00459096|IPI00405384|IPI00135462_reverse|IPI00421268_reverse|IPI00399735_reverse|IPI00400214_reverse|IPI00381239_reverse|IPI00400215_reverse|IPI00400209_rev…	69	28	482.31	15	Calcium/calmodulin-dependent protein kinase II, delta
Camk2d	9.49988	72	176000000	684	16700000000	MOUSE	IPI00406790	IPI00649778|IPI00621806|IPI00420725|IPI00126046|IPI00649296|IPI00470962|IPI00475302|IPI00648630|IPI00474502|IPI00515669|IPI00624499|IPI00515172|IPI00406790|IPI00112584|IPI00228044|IPI00228045|IPI00124695|IPI00475044|IPI00626872|IPI00230096|IPI00459096|IPI00405384|IPI00135462_reverse|IPI00421268_reverse|IPI00399735_reverse|IPI00400214_reverse|IPI00381239_reverse|IPI00400215_reverse|IPI00400209_rev…	63	28	457.59	15	Adult male hypothalamus cDNA, RIKEN full-length enriched library, clone:A230093D17 product:calcium/calmodulin-dependent protein kinase II, delta, full insert sequence
Camk2d	9.54274	70	137000000	668	16400000000	MOUSE	IPI00112584	IPI00649778|IPI00621806|IPI00420725|IPI00126046|IPI00649296|IPI00470962|IPI00475302|IPI00648630|IPI00474502|IPI00515669|IPI00624499|IPI00515172|IPI00406790|IPI00112584|IPI00228044|IPI00228045|IPI00124695|IPI00475044|IPI00626872|IPI00230096|IPI00459096|IPI00405384|IPI00135462_reverse|IPI00421268_reverse|IPI00399735_reverse|IPI00400214_reverse|IPI00381239_reverse|IPI00400215_reverse|IPI00400209_rev…	55	26	424.19	15	Calcium/calmodulin-dependent protein kinase II, delta, isoform 2
Camk2g	8.96192	79	251000000	708	12400000000	MOUSE	IPI00228044	IPI00649778|IPI00621806|IPI00420725|IPI00126046|IPI00649296|IPI00470962|IPI00475302|IPI00648630|IPI00474502|IPI00515669|IPI00624499|IPI00515172|IPI00406790|IPI00112584|IPI00228044|IPI00228045|IPI00124695|IPI00475044|IPI00626872|IPI00230096|IPI00459096|IPI00405384|IPI00135462_reverse|IPI00421268_reverse|IPI00399735_reverse|IPI00400214_reverse|IPI00381239_reverse|IPI00400215_reverse|IPI00400209_rev…	68	25	421	15	Splice Isoform 2 of Calcium/calmodulin-dependent protein kinase type II gamma chain
Camk2g	8.58218	79	251000000	678	12200000000	MOUSE	IPI00228045	IPI00649778|IPI00621806|IPI00420725|IPI00126046|IPI00649296|IPI00470962|IPI00475302|IPI00648630|IPI00474502|IPI00515669|IPI00624499|IPI00515172|IPI00406790|IPI00112584|IPI00228044|IPI00228045|IPI00124695|IPI00475044|IPI00626872|IPI00230096|IPI00459096|IPI00405384|IPI00135462_reverse|IPI00421268_reverse|IPI00399735_reverse|IPI00400214_reverse|IPI00381239_reverse|IPI00400215_reverse|IPI00400209_rev…	67	25	409.85	15	Splice Isoform 3 of Calcium/calmodulin-dependent protein kinase type II gamma chain
Camk2g	8.94927	79	251000000	707	12400000000	MOUSE	IPI00124695	IPI00649778|IPI00621806|IPI00420725|IPI00126046|IPI00649296|IPI00470962|IPI00475302|IPI00648630|IPI00474502|IPI00515669|IPI00624499|IPI00515172|IPI00406790|IPI00112584|IPI00228044|IPI00228045|IPI00124695|IPI00475044|IPI00626872|IPI00230096|IPI00459096|IPI00405384|IPI00135462_reverse|IPI00421268_reverse|IPI00399735_reverse|IPI00400214_reverse|IPI00381239_reverse|IPI00400215_reverse|IPI00400209_rev…	65	24	408.13	15	Splice Isoform 1 of Calcium/calmodulin-dependent protein kinase type II gamma chain
Camk2d	9.65205	69	137000000	666	16400000000	MOUSE	IPI00475044	IPI00649778|IPI00621806|IPI00420725|IPI00126046|IPI00649296|IPI00470962|IPI00475302|IPI00648630|IPI00474502|IPI00515669|IPI00624499|IPI00515172|IPI00406790|IPI00112584|IPI00228044|IPI00228045|IPI00124695|IPI00475044|IPI00626872|IPI00230096|IPI00459096|IPI00405384|IPI00135462_reverse|IPI00421268_reverse|IPI00399735_reverse|IPI00400214_reverse|IPI00381239_reverse|IPI00400215_reverse|IPI00400209_rev…	55	25	407.13	15	10, 11 days embryo whole body cDNA, RIKEN full-length enriched library, clone:2810011D23 product:calcium/calmodulin-dependent protein kinase II, delta, full insert sequence
Camk2g	8.64567	48	159000000	415	11000000000	MOUSE	IPI00626872	IPI00649778|IPI00621806|IPI00420725|IPI00126046|IPI00649296|IPI00470962|IPI00475302|IPI00648630|IPI00474502|IPI00515669|IPI00624499|IPI00515172|IPI00406790|IPI00112584|IPI00228044|IPI00228045|IPI00124695|IPI00475044|IPI00626872|IPI00230096|IPI00459096|IPI00405384|IPI00135462_reverse|IPI00421268_reverse|IPI00399735_reverse|IPI00400214_reverse|IPI00381239_reverse|IPI00400215_reverse|IPI00400209_rev…	52	16	258.78	15	41 kDa protein
Camk2a	4.43021	172	449000000	762	16800000000	MOUSE	IPI00230096	IPI00649778|IPI00621806|IPI00420725|IPI00126046|IPI00649296|IPI00470962|IPI00475302|IPI00648630|IPI00474502|IPI00515669|IPI00624499|IPI00515172|IPI00406790|IPI00112584|IPI00228044|IPI00228045|IPI00124695|IPI00475044|IPI00626872|IPI00230096|IPI00459096|IPI00405384|IPI00135462_reverse|IPI00421268_reverse|IPI00399735_reverse|IPI00400214_reverse|IPI00381239_reverse|IPI00400215_reverse|IPI00400209_rev…	77	14	254.16	15	Splice Isoform Alpha KAP of Calcium/calmodulin-dependent protein kinase type II alpha chain
Camk2d	14.6853	35	70000000	514	13600000000	MOUSE	IPI00459096	IPI00649778|IPI00621806|IPI00420725|IPI00126046|IPI00649296|IPI00470962|IPI00475302|IPI00648630|IPI00474502|IPI00515669|IPI00624499|IPI00515172|IPI00406790|IPI00112584|IPI00228044|IPI00228045|IPI00124695|IPI00475044|IPI00626872|IPI00230096|IPI00459096|IPI00405384|IPI00135462_reverse|IPI00421268_reverse|IPI00399735_reverse|IPI00400214_reverse|IPI00381239_reverse|IPI00400215_reverse|IPI00400209_rev…	65	14	219.93	15	0 day neonate cerebellum cDNA, RIKEN full-length enriched library, clone:C230009O18 product:calcium/calmodulin-dependent protein kinase II, delta, full insert sequence
Camk2g	5.24982	24	112000000	126	3080000000	MOUSE	IPI00405384	IPI00649778|IPI00621806|IPI00420725|IPI00126046|IPI00649296|IPI00470962|IPI00475302|IPI00648630|IPI00474502|IPI00515669|IPI00624499|IPI00515172|IPI00406790|IPI00112584|IPI00228044|IPI00228045|IPI00124695|IPI00475044|IPI00626872|IPI00230096|IPI00459096|IPI00405384|IPI00135462_reverse|IPI00421268_reverse|IPI00399735_reverse|IPI00400214_reverse|IPI00381239_reverse|IPI00400215_reverse|IPI00400209_rev…	34	6	92.71	15	2 days pregnant adult female ovary cDNA, RIKEN full-length enriched library, clone:E330023A07 product:calcium/calmodulin -dependent protein kinase II gamma, full insert sequence
IPI00135462_reverse	7001	0	0	7	33200000	FALSE	IPI00135462_reverse	IPI00649778|IPI00621806|IPI00420725|IPI00126046|IPI00649296|IPI00470962|IPI00475302|IPI00648630|IPI00474502|IPI00515669|IPI00624499|IPI00515172|IPI00406790|IPI00112584|IPI00228044|IPI00228045|IPI00124695|IPI00475044|IPI00626872|IPI00230096|IPI00459096|IPI00405384|IPI00135462_reverse|IPI00421268_reverse|IPI00399735_reverse|IPI00400214_reverse|IPI00381239_reverse|IPI00400215_reverse|IPI00400209_rev…	1	7	70.89	15	533 kDa protein
IPI00421268_reverse	6001	0	0	6	31400000	FALSE	IPI00421268_reverse	IPI00649778|IPI00621806|IPI00420725|IPI00126046|IPI00649296|IPI00470962|IPI00475302|IPI00648630|IPI00474502|IPI00515669|IPI00624499|IPI00515172|IPI00406790|IPI00112584|IPI00228044|IPI00228045|IPI00124695|IPI00475044|IPI00626872|IPI00230096|IPI00459096|IPI00405384|IPI00135462_reverse|IPI00421268_reverse|IPI00399735_reverse|IPI00400214_reverse|IPI00381239_reverse|IPI00400215_reverse|IPI00400209_rev…	1	6	61.42	15	Plectin 6
IPI00399735_reverse	6001	0	0	6	27900000	FALSE	IPI00399735_reverse	IPI00649778|IPI00621806|IPI00420725|IPI00126046|IPI00649296|IPI00470962|IPI00475302|IPI00648630|IPI00474502|IPI00515669|IPI00624499|IPI00515172|IPI00406790|IPI00112584|IPI00228044|IPI00228045|IPI00124695|IPI00475044|IPI00626872|IPI00230096|IPI00459096|IPI00405384|IPI00135462_reverse|IPI00421268_reverse|IPI00399735_reverse|IPI00400214_reverse|IPI00381239_reverse|IPI00400215_reverse|IPI00400209_rev…	1	6	59.87	15	Plectin 1
IPI00400214_reverse	6001	0	0	6	27900000	FALSE	IPI00400214_reverse	IPI00649778|IPI00621806|IPI00420725|IPI00126046|IPI00649296|IPI00470962|IPI00475302|IPI00648630|IPI00474502|IPI00515669|IPI00624499|IPI00515172|IPI00406790|IPI00112584|IPI00228044|IPI00228045|IPI00124695|IPI00475044|IPI00626872|IPI00230096|IPI00459096|IPI00405384|IPI00135462_reverse|IPI00421268_reverse|IPI00399735_reverse|IPI00400214_reverse|IPI00381239_reverse|IPI00400215_reverse|IPI00400209_rev…	1	6	59.87	15	Plectin 10
IPI00381239_reverse	6001	0	0	6	27900000	FALSE	IPI00381239_reverse	IPI00649778|IPI00621806|IPI00420725|IPI00126046|IPI00649296|IPI00470962|IPI00475302|IPI00648630|IPI00474502|IPI00515669|IPI00624499|IPI00515172|IPI00406790|IPI00112584|IPI00228044|IPI00228045|IPI00124695|IPI00475044|IPI00626872|IPI00230096|IPI00459096|IPI00405384|IPI00135462_reverse|IPI00421268_reverse|IPI00399735_reverse|IPI00400214_reverse|IPI00381239_reverse|IPI00400215_reverse|IPI00400209_rev…	1	6	59.87	15	Plectin 8
IPI00400215_reverse	6001	0	0	6	27900000	FALSE	IPI00400215_reverse	IPI00649778|IPI00621806|IPI00420725|IPI00126046|IPI00649296|IPI00470962|IPI00475302|IPI00648630|IPI00474502|IPI00515669|IPI00624499|IPI00515172|IPI00406790|IPI00112584|IPI00228044|IPI00228045|IPI00124695|IPI00475044|IPI00626872|IPI00230096|IPI00459096|IPI00405384|IPI00135462_reverse|IPI00421268_reverse|IPI00399735_reverse|IPI00400214_reverse|IPI00381239_reverse|IPI00400215_reverse|IPI00400209_rev…	1	6	59.87	15	Plectin 11
IPI00400209_reverse	6001	0	0	6	27900000	FALSE	IPI00400209_reverse	IPI00649778|IPI00621806|IPI00420725|IPI00126046|IPI00649296|IPI00470962|IPI00475302|IPI00648630|IPI00474502|IPI00515669|IPI00624499|IPI00515172|IPI00406790|IPI00112584|IPI00228044|IPI00228045|IPI00124695|IPI00475044|IPI00626872|IPI00230096|IPI00459096|IPI00405384|IPI00135462_reverse|IPI00421268_reverse|IPI00399735_reverse|IPI00400214_reverse|IPI00381239_reverse|IPI00400215_reverse|IPI00400209_rev…	1	6	59.87	15	Plectin 5
IPI00626385_reverse	5001	0	0	5	26100000	FALSE	IPI00626385_reverse	IPI00649778|IPI00621806|IPI00420725|IPI00126046|IPI00649296|IPI00470962|IPI00475302|IPI00648630|IPI00474502|IPI00515669|IPI00624499|IPI00515172|IPI00406790|IPI00112584|IPI00228044|IPI00228045|IPI00124695|IPI00475044|IPI00626872|IPI00230096|IPI00459096|IPI00405384|IPI00135462_reverse|IPI00421268_reverse|IPI00399735_reverse|IPI00400214_reverse|IPI00381239_reverse|IPI00400215_reverse|IPI00400209_rev…	1	5	50.4	15	520 kDa protein
IPI00620498_reverse	5001	0	0	5	26100000	FALSE	IPI00620498_reverse	IPI00649778|IPI00621806|IPI00420725|IPI00126046|IPI00649296|IPI00470962|IPI00475302|IPI00648630|IPI00474502|IPI00515669|IPI00624499|IPI00515172|IPI00406790|IPI00112584|IPI00228044|IPI00228045|IPI00124695|IPI00475044|IPI00626872|IPI00230096|IPI00459096|IPI00405384|IPI00135462_reverse|IPI00421268_reverse|IPI00399735_reverse|IPI00400214_reverse|IPI00381239_reverse|IPI00400215_reverse|IPI00400209_rev…	1	5	50.4	15	518 kDa protein
IPI00625928_reverse	5001	0	0	5	26100000	FALSE	IPI00625928_reverse	IPI00649778|IPI00621806|IPI00420725|IPI00126046|IPI00649296|IPI00470962|IPI00475302|IPI00648630|IPI00474502|IPI00515669|IPI00624499|IPI00515172|IPI00406790|IPI00112584|IPI00228044|IPI00228045|IPI00124695|IPI00475044|IPI00626872|IPI00230096|IPI00459096|IPI00405384|IPI00135462_reverse|IPI00421268_reverse|IPI00399735_reverse|IPI00400214_reverse|IPI00381239_reverse|IPI00400215_reverse|IPI00400209_rev…	1	5	50.4	15	517 kDa protein
IPI00625056_reverse	5001	0	0	5	26100000	FALSE	IPI00625056_reverse	IPI00649778|IPI00621806|IPI00420725|IPI00126046|IPI00649296|IPI00470962|IPI00475302|IPI00648630|IPI00474502|IPI00515669|IPI00624499|IPI00515172|IPI00406790|IPI00112584|IPI00228044|IPI00228045|IPI00124695|IPI00475044|IPI00626872|IPI00230096|IPI00459096|IPI00405384|IPI00135462_reverse|IPI00421268_reverse|IPI00399735_reverse|IPI00400214_reverse|IPI00381239_reverse|IPI00400215_reverse|IPI00400209_rev…	1	5	50.4	15	517 kDa protein
IPI00421271_reverse	5001	0	0	5	26100000	FALSE	IPI00421271_reverse	IPI00649778|IPI00621806|IPI00420725|IPI00126046|IPI00649296|IPI00470962|IPI00475302|IPI00648630|IPI00474502|IPI00515669|IPI00624499|IPI00515172|IPI00406790|IPI00112584|IPI00228044|IPI00228045|IPI00124695|IPI00475044|IPI00626872|IPI00230096|IPI00459096|IPI00405384|IPI00135462_reverse|IPI00421268_reverse|IPI00399735_reverse|IPI00400214_reverse|IPI00381239_reverse|IPI00400215_reverse|IPI00400209_rev…	1	5	50.4	15	Plectin 2
IPI00623020_reverse	5001	0	0	5	26100000	FALSE	IPI00623020_reverse	IPI00649778|IPI00621806|IPI00420725|IPI00126046|IPI00649296|IPI00470962|IPI00475302|IPI00648630|IPI00474502|IPI00515669|IPI00624499|IPI00515172|IPI00406790|IPI00112584|IPI00228044|IPI00228045|IPI00124695|IPI00475044|IPI00626872|IPI00230096|IPI00459096|IPI00405384|IPI00135462_reverse|IPI00421268_reverse|IPI00399735_reverse|IPI00400214_reverse|IPI00381239_reverse|IPI00400215_reverse|IPI00400209_rev…	1	5	50.4	15	516 kDa protein
IPI00421270_reverse	5001	0	0	5	26100000	FALSE	IPI00421270_reverse	IPI00649778|IPI00621806|IPI00420725|IPI00126046|IPI00649296|IPI00470962|IPI00475302|IPI00648630|IPI00474502|IPI00515669|IPI00624499|IPI00515172|IPI00406790|IPI00112584|IPI00228044|IPI00228045|IPI00124695|IPI00475044|IPI00626872|IPI00230096|IPI00459096|IPI00405384|IPI00135462_reverse|IPI00421268_reverse|IPI00399735_reverse|IPI00400214_reverse|IPI00381239_reverse|IPI00400215_reverse|IPI00400209_rev…	1	5	50.4	15	Plectin 3
IPI00468273_reverse	5001	0	0	5	26100000	FALSE	IPI00468273_reverse	IPI00649778|IPI00621806|IPI00420725|IPI00126046|IPI00649296|IPI00470962|IPI00475302|IPI00648630|IPI00474502|IPI00515669|IPI00624499|IPI00515172|IPI00406790|IPI00112584|IPI00228044|IPI00228045|IPI00124695|IPI00475044|IPI00626872|IPI00230096|IPI00459096|IPI00405384|IPI00135462_reverse|IPI00421268_reverse|IPI00399735_reverse|IPI00400214_reverse|IPI00381239_reverse|IPI00400215_reverse|IPI00400209_rev…	1	5	50.4	15	515 kDa protein
IPI00421267_reverse	5001	0	0	5	26100000	FALSE	IPI00421267_reverse	IPI00649778|IPI00621806|IPI00420725|IPI00126046|IPI00649296|IPI00470962|IPI00475302|IPI00648630|IPI00474502|IPI00515669|IPI00624499|IPI00515172|IPI00406790|IPI00112584|IPI00228044|IPI00228045|IPI00124695|IPI00475044|IPI00626872|IPI00230096|IPI00459096|IPI00405384|IPI00135462_reverse|IPI00421268_reverse|IPI00399735_reverse|IPI00400214_reverse|IPI00381239_reverse|IPI00400215_reverse|IPI00400209_rev…	1	5	50.4	15	Plectin 7
Polq	6001	0	0	6	18100000	MOUSE	IPI00454072	IPI00649778|IPI00621806|IPI00420725|IPI00126046|IPI00649296|IPI00470962|IPI00475302|IPI00648630|IPI00474502|IPI00515669|IPI00624499|IPI00515172|IPI00406790|IPI00112584|IPI00228044|IPI00228045|IPI00124695|IPI00475044|IPI00626872|IPI00230096|IPI00459096|IPI00405384|IPI00135462_reverse|IPI00421268_reverse|IPI00399735_reverse|IPI00400214_reverse|IPI00381239_reverse|IPI00400215_reverse|IPI00400209_rev…	2	3	33.19	15	DNA polymerase Q
Polq	6001	0	0	6	18100000	MOUSE	IPI00407601	IPI00649778|IPI00621806|IPI00420725|IPI00126046|IPI00649296|IPI00470962|IPI00475302|IPI00648630|IPI00474502|IPI00515669|IPI00624499|IPI00515172|IPI00406790|IPI00112584|IPI00228044|IPI00228045|IPI00124695|IPI00475044|IPI00626872|IPI00230096|IPI00459096|IPI00405384|IPI00135462_reverse|IPI00421268_reverse|IPI00399735_reverse|IPI00400214_reverse|IPI00381239_reverse|IPI00400215_reverse|IPI00400209_rev…	2	3	33.19	15	DNA polymerase theta short isoform
IPI00469621_reverse	2001	0	0	2	18500000	FALSE	IPI00469621_reverse	IPI00649778|IPI00621806|IPI00420725|IPI00126046|IPI00649296|IPI00470962|IPI00475302|IPI00648630|IPI00474502|IPI00515669|IPI00624499|IPI00515172|IPI00406790|IPI00112584|IPI00228044|IPI00228045|IPI00124695|IPI00475044|IPI00626872|IPI00230096|IPI00459096|IPI00405384|IPI00135462_reverse|IPI00421268_reverse|IPI00399735_reverse|IPI00400214_reverse|IPI00381239_reverse|IPI00400215_reverse|IPI00400209_rev…	1	2	21.63	15	111 kDa protein
IPI00230061_reverse	2001	0	0	2	18500000	FALSE	IPI00230061_reverse	IPI00649778|IPI00621806|IPI00420725|IPI00126046|IPI00649296|IPI00470962|IPI00475302|IPI00648630|IPI00474502|IPI00515669|IPI00624499|IPI00515172|IPI00406790|IPI00112584|IPI00228044|IPI00228045|IPI00124695|IPI00475044|IPI00626872|IPI00230096|IPI00459096|IPI00405384|IPI00135462_reverse|IPI00421268_reverse|IPI00399735_reverse|IPI00400214_reverse|IPI00381239_reverse|IPI00400215_reverse|IPI00400209_rev…	1	2	21.63	15	Splice Isoform PLEC-0 of Plectin 1
IPI00229509_reverse	2001	0	0	2	18500000	FALSE	IPI00229509_reverse	IPI00649778|IPI00621806|IPI00420725|IPI00126046|IPI00649296|IPI00470962|IPI00475302|IPI00648630|IPI00474502|IPI00515669|IPI00624499|IPI00515172|IPI00406790|IPI00112584|IPI00228044|IPI00228045|IPI00124695|IPI00475044|IPI00626872|IPI00230096|IPI00459096|IPI00405384|IPI00135462_reverse|IPI00421268_reverse|IPI00399735_reverse|IPI00400214_reverse|IPI00381239_reverse|IPI00400215_reverse|IPI00400209_rev…	1	2	21.63	15	Splice Isoform PLEC-1I of Plectin 1
Ogdh	26.829	6	1000000	161	627000000	MOUSE	IPI00626237	IPI00626237|IPI00128281|IPI00420882|IPI00669120|IPI00342603|IPI00621619|IPI00626037|IPI00626855|IPI00620802|IPI00460118|IPI00650018	46	39	581.8	16	Ogdh protein
Ogdh	26.3291	6	1000000	158	624000000	MOUSE	IPI00128281	IPI00626237|IPI00128281|IPI00420882|IPI00669120|IPI00342603|IPI00621619|IPI00626037|IPI00626855|IPI00620802|IPI00460118|IPI00650018	43	39	574.85	16	Oxoglutarate dehydrogenase
Ogdh	30.5941	5	751000	153	592000000	MOUSE	IPI00420882	IPI00626237|IPI00128281|IPI00420882|IPI00669120|IPI00342603|IPI00621619|IPI00626037|IPI00626855|IPI00620802|IPI00460118|IPI00650018	41	37	542.12	16	2-oxoglutarate dehydrogenase E1 component, mitochondrial precursor
LOC635049	30.2427	4	7730000	121	420000000	MOUSE	IPI00669120	IPI00626237|IPI00128281|IPI00420882|IPI00669120|IPI00342603|IPI00621619|IPI00626037|IPI00626855|IPI00620802|IPI00460118|IPI00650018	44	35	526.45	16	PREDICTED: similar to oxoglutarate dehydrogenase-like isoform 2
LOC239017	29.4929	4	7730000	118	412000000	MOUSE	IPI00342603	IPI00626237|IPI00128281|IPI00420882|IPI00669120|IPI00342603|IPI00621619|IPI00626037|IPI00626855|IPI00620802|IPI00460118|IPI00650018	41	34	507.8	16	PREDICTED: similar to oxoglutarate dehydrogenase-like isoform 1
LOC239017	23.9943	4	7730000	96	349000000	MOUSE	IPI00621619	IPI00626237|IPI00128281|IPI00420882|IPI00669120|IPI00342603|IPI00621619|IPI00626037|IPI00626855|IPI00620802|IPI00460118|IPI00650018	40	31	462.65	16	109 kDa protein
LOC239017	22.4946	4	7730000	90	300000000	MOUSE	IPI00626037	IPI00626237|IPI00128281|IPI00420882|IPI00669120|IPI00342603|IPI00621619|IPI00626037|IPI00626855|IPI00620802|IPI00460118|IPI00650018	45	30	444.67	16	95 kDa protein
LOC239017	38.981	2	312000	78	245000000	MOUSE	IPI00626855	IPI00626237|IPI00128281|IPI00420882|IPI00669120|IPI00342603|IPI00621619|IPI00626037|IPI00626855|IPI00620802|IPI00460118|IPI00650018	36	26	378.57	16	100 kDa protein
LOC239017	15.9963	4	7730000	64	277000000	MOUSE	IPI00620802	IPI00626237|IPI00128281|IPI00420882|IPI00669120|IPI00342603|IPI00621619|IPI00626037|IPI00626855|IPI00620802|IPI00460118|IPI00650018	35	25	367.75	16	100 kDa protein
Ogdh	34.4833	2	292000	69	187000000	MOUSE	IPI00460118	IPI00626237|IPI00128281|IPI00420882|IPI00669120|IPI00342603|IPI00621619|IPI00626037|IPI00626855|IPI00620802|IPI00460118|IPI00650018	47	11	154.34	16	Ogdh protein
Ogdh	10.99	1	146000	11	55200000	MOUSE	IPI00650018	IPI00626237|IPI00128281|IPI00420882|IPI00669120|IPI00342603|IPI00621619|IPI00626037|IPI00626855|IPI00620802|IPI00460118|IPI00650018	39	3	46.69	16	Oxoglutarate dehydrogenase
Ablim1	13.3328	24	15100000	320	2860000000	MOUSE	IPI00463138	IPI00463138|IPI00467530|IPI00356147|IPI00169851|IPI00480399|IPI00226694|IPI00312739|IPI00463583|IPI00468743|IPI00480577|IPI00403221|IPI00464316|IPI00473601|IPI00323070|IPI00125328|IPI00626337|IPI00620207	66	37	574.69	17	Splice Isoform 2 of Actin-binding LIM protein 1
Ablim1	11.6517	23	14900000	268	2610000000	MOUSE	IPI00467530	IPI00463138|IPI00467530|IPI00356147|IPI00169851|IPI00480399|IPI00226694|IPI00312739|IPI00463583|IPI00468743|IPI00480577|IPI00403221|IPI00464316|IPI00473601|IPI00323070|IPI00125328|IPI00626337|IPI00620207	56	38	573.99	17	Splice Isoform 1 of Actin-binding LIM protein 1
Ablim1	13.2495	24	15100000	318	2850000000	MOUSE	IPI00356147	IPI00463138|IPI00467530|IPI00356147|IPI00169851|IPI00480399|IPI00226694|IPI00312739|IPI00463583|IPI00468743|IPI00480577|IPI00403221|IPI00464316|IPI00473601|IPI00323070|IPI00125328|IPI00626337|IPI00620207	67	35	548.73	17	Splice Isoform 4 of Actin-binding LIM protein 1
Ablim1	12.9162	24	15100000	310	2560000000	MOUSE	IPI00169851	IPI00463138|IPI00467530|IPI00356147|IPI00169851|IPI00480399|IPI00226694|IPI00312739|IPI00463583|IPI00468743|IPI00480577|IPI00403221|IPI00464316|IPI00473601|IPI00323070|IPI00125328|IPI00626337|IPI00620207	61	33	524.28	17	Adult male kidney cDNA, RIKEN full-length enriched library, clone:F520009N11 product:actin-binding LIM protein 1, full insert sequence.
Ablim1	12.9992	15	11600000	195	2080000000	MOUSE	IPI00480399	IPI00463138|IPI00467530|IPI00356147|IPI00169851|IPI00480399|IPI00226694|IPI00312739|IPI00463583|IPI00468743|IPI00480577|IPI00403221|IPI00464316|IPI00473601|IPI00323070|IPI00125328|IPI00626337|IPI00620207	59	25	389.16	17	Splice Isoform 3 of Actin-binding LIM protein 1
Ablim2	16.6641	6	1510000	100	399000000	MOUSE	IPI00226694	IPI00463138|IPI00467530|IPI00356147|IPI00169851|IPI00480399|IPI00226694|IPI00312739|IPI00463583|IPI00468743|IPI00480577|IPI00403221|IPI00464316|IPI00473601|IPI00323070|IPI00125328|IPI00626337|IPI00620207	54	25	356.37	17	Splice Isoform 1 of Actin-binding LIM protein 2
Ablim2	14.2838	7	1630000	100	407000000	MOUSE	IPI00312739	IPI00463138|IPI00467530|IPI00356147|IPI00169851|IPI00480399|IPI00226694|IPI00312739|IPI00463583|IPI00468743|IPI00480577|IPI00403221|IPI00464316|IPI00473601|IPI00323070|IPI00125328|IPI00626337|IPI00620207	52	24	347.04	17	Splice Isoform 4 of Actin-binding LIM protein 2
Ablim2	16.8307	6	1510000	101	408000000	MOUSE	IPI00463583	IPI00463138|IPI00467530|IPI00356147|IPI00169851|IPI00480399|IPI00226694|IPI00312739|IPI00463583|IPI00468743|IPI00480577|IPI00403221|IPI00464316|IPI00473601|IPI00323070|IPI00125328|IPI00626337|IPI00620207	55	24	346.72	17	Splice Isoform 2 of Actin-binding LIM protein 2
Ablim2	16.1641	6	1510000	97	361000000	MOUSE	IPI00468743	IPI00463138|IPI00467530|IPI00356147|IPI00169851|IPI00480399|IPI00226694|IPI00312739|IPI00463583|IPI00468743|IPI00480577|IPI00403221|IPI00464316|IPI00473601|IPI00323070|IPI00125328|IPI00626337|IPI00620207	52	23	335.61	17	NOD-derived CD11c +ve dendritic cells cDNA, RIKEN full-length enriched library, clone:F630040F20 product:actin-binding LIM protein 2, full insert sequence
Ablim2	17.1968	5	1190000	86	318000000	MOUSE	IPI00480577	IPI00463138|IPI00467530|IPI00356147|IPI00169851|IPI00480399|IPI00226694|IPI00312739|IPI00463583|IPI00468743|IPI00480577|IPI00403221|IPI00464316|IPI00473601|IPI00323070|IPI00125328|IPI00626337|IPI00620207	52	22	306.88	17	Splice Isoform 5 of Actin-binding LIM protein 2
Ablim1	13.8875	9	3450000	125	809000000	MOUSE	IPI00403221	IPI00463138|IPI00467530|IPI00356147|IPI00169851|IPI00480399|IPI00226694|IPI00312739|IPI00463583|IPI00468743|IPI00480577|IPI00403221|IPI00464316|IPI00473601|IPI00323070|IPI00125328|IPI00626337|IPI00620207	51	14	213.31	17	Splice Isoform 5 of Actin-binding LIM protein 1
Ablim3	20.98	1	200000	21	34200000	MOUSE	IPI00464316	IPI00463138|IPI00467530|IPI00356147|IPI00169851|IPI00480399|IPI00226694|IPI00312739|IPI00463583|IPI00468743|IPI00480577|IPI00403221|IPI00464316|IPI00473601|IPI00323070|IPI00125328|IPI00626337|IPI00620207	16	9	116.03	17	Actin-binding LIM protein 3
Ablim2	9.9955	2	341000	20	111000000	MOUSE	IPI00473601	IPI00463138|IPI00467530|IPI00356147|IPI00169851|IPI00480399|IPI00226694|IPI00312739|IPI00463583|IPI00468743|IPI00480577|IPI00403221|IPI00464316|IPI00473601|IPI00323070|IPI00125328|IPI00626337|IPI00620207	46	6	95.83	17	0 day neonate eyeball cDNA, RIKEN full-length enriched library, clone:E130112B10 product:hypothetical protein, full insert sequence.
Epb4.9	10001	0	0	10	28500000	MOUSE	IPI00323070	IPI00463138|IPI00467530|IPI00356147|IPI00169851|IPI00480399|IPI00226694|IPI00312739|IPI00463583|IPI00468743|IPI00480577|IPI00403221|IPI00464316|IPI00473601|IPI00323070|IPI00125328|IPI00626337|IPI00620207	23	7	74.46	17	46 kDa protein
Epb4.9	10001	0	0	10	28500000	MOUSE	IPI00125328	IPI00463138|IPI00467530|IPI00356147|IPI00169851|IPI00480399|IPI00226694|IPI00312739|IPI00463583|IPI00468743|IPI00480577|IPI00403221|IPI00464316|IPI00473601|IPI00323070|IPI00125328|IPI00626337|IPI00620207	23	7	74.46	17	Dematin
Epb4.9	10001	0	0	10	28500000	MOUSE	IPI00626337	IPI00463138|IPI00467530|IPI00356147|IPI00169851|IPI00480399|IPI00226694|IPI00312739|IPI00463583|IPI00468743|IPI00480577|IPI00403221|IPI00464316|IPI00473601|IPI00323070|IPI00125328|IPI00626337|IPI00620207	24	7	74.46	17	43 kDa protein
Epb4.9	10001	0	0	10	28500000	MOUSE	IPI00620207	IPI00463138|IPI00467530|IPI00356147|IPI00169851|IPI00480399|IPI00226694|IPI00312739|IPI00463583|IPI00468743|IPI00480577|IPI00403221|IPI00464316|IPI00473601|IPI00323070|IPI00125328|IPI00626337|IPI00620207	24	7	74.46	17	Dematin 48 kDa subunit
Stxbp1	7.05389	37	20200000	261	2000000000	MOUSE	IPI00415402	IPI00415402|IPI00415403	70	37	572	18	Splice Isoform 1 of Syntaxin-binding protein 1
Stxbp1	7.05389	37	20200000	261	1990000000	MOUSE	IPI00415403	IPI00415402|IPI00415403	69	36	556.54	18	Splice Isoform 2 of Syntaxin-binding protein 1
Iqsec2	30.1942	5	1440000	151	1020000000	MOUSE	IPI00468181	IPI00468181|IPI00351085|IPI00654287|IPI00330167|IPI00661295|IPI00665518|IPI00658417	55	35	570.26	19	IQ motif and Sec7 domain 2
Iqsec1	55.9451	1	155000	56	353000000	MOUSE	IPI00351085	IPI00468181|IPI00351085|IPI00654287|IPI00330167|IPI00661295|IPI00665518|IPI00658417	48	22	339.42	19	Iqsec1 protein
Iqsec1	6.99401	1	219000	7	45700000	MOUSE	IPI00654287	IPI00468181|IPI00351085|IPI00654287|IPI00330167|IPI00661295|IPI00665518|IPI00658417	14	3	41.8	19	Adult inner ear cDNA, RIKEN full-length enriched library, clone:F930012E07 product:hypothetical protein, full insert sequence.
Iqsec3	2001	0	0	2	25600000	MOUSE	IPI00330167	IPI00468181|IPI00351085|IPI00654287|IPI00330167|IPI00661295|IPI00665518|IPI00658417	0	1	16.71	19	CDNA, RIKEN full-length enriched library, clone:M421501D06 product:similar to capicua (Drosophila) homolog
Iqsec3	2001	0	0	2	25600000	MOUSE	IPI00661295	IPI00468181|IPI00351085|IPI00654287|IPI00330167|IPI00661295|IPI00665518|IPI00658417	0	1	16.71	19	PREDICTED: IQ motif and Sec7 domain 3 isoform 3
Iqsec3	2001	0	0	2	25600000	MOUSE	IPI00665518	IPI00468181|IPI00351085|IPI00654287|IPI00330167|IPI00661295|IPI00665518|IPI00658417	0	1	16.71	19	PREDICTED: IQ motif and Sec7 domain 3 isoform 4
Iqsec3	2001	0	0	2	25600000	MOUSE	IPI00658417	IPI00468181|IPI00351085|IPI00654287|IPI00330167|IPI00661295|IPI00665518|IPI00658417	1	1	16.71	19	CDNA, RIKEN full-length enriched library, clone:M5C1018J21 product:similar to capicua (Drosophila) homolog
Atxn2l	29.4929	4	773000	118	635000000	MOUSE	IPI00458001	IPI00458001|IPI00458002|IPI00169500	40	39	552.04	20	Splice Isoform 2 of Ataxin-2-like protein
Atxn2l	29.2429	4	773000	117	633000000	MOUSE	IPI00458002	IPI00458001|IPI00458002|IPI00169500	41	38	540.26	20	Splice Isoform 3 of Ataxin-2-like protein
Atxn2l	28.4931	4	773000	114	626000000	MOUSE	IPI00169500	IPI00458001|IPI00458002|IPI00169500	41	38	539.56	20	Splice Isoform 1 of Ataxin-2-like protein
Mecp2	5.97008	67	35600000	400	3530000000	MOUSE	IPI00131063	IPI00131063	68	35	551.57	21	Visual cortex cDNA, RIKEN full-length enriched library, clone:K230047M20 product:methyl CpG binding protein 2, full insert sequence
Fbxo41	12.4438	18	11100000	224	1020000000	MOUSE	IPI00415914	IPI00415914	52	34	550.9	22	F-box only protein 41
Rims1	23.4944	4	3150000	94	274000000	MOUSE	IPI00118692	IPI00118692|IPI00553696|IPI00553828|IPI00553549|IPI00136021|IPI00620197|IPI00675817|IPI00554880|IPI00666132|IPI00462052|IPI00462053|IPI00622064|IPI00462051	39	36	542.29	23	RIM1 splicing variant-1
Rims1	23.4944	4	3150000	94	274000000	MOUSE	IPI00553696	IPI00118692|IPI00553696|IPI00553828|IPI00553549|IPI00136021|IPI00620197|IPI00675817|IPI00554880|IPI00666132|IPI00462052|IPI00462053|IPI00622064|IPI00462051	39	36	542.29	23	RIM1 splicing variant-2
Rims1	23.4944	4	3150000	94	274000000	MOUSE	IPI00553828	IPI00118692|IPI00553696|IPI00553828|IPI00553549|IPI00136021|IPI00620197|IPI00675817|IPI00554880|IPI00666132|IPI00462052|IPI00462053|IPI00622064|IPI00462051	41	36	542.29	23	RIM1 splicing variant-3
Rims1	23.4944	4	3150000	94	274000000	MOUSE	IPI00553549	IPI00118692|IPI00553696|IPI00553828|IPI00553549|IPI00136021|IPI00620197|IPI00675817|IPI00554880|IPI00666132|IPI00462052|IPI00462053|IPI00622064|IPI00462051	42	36	542.29	23	RIM1 splicing variant-4
Rims1	23.2444	4	3150000	93	269000000	MOUSE	IPI00136021	IPI00118692|IPI00553696|IPI00553828|IPI00553549|IPI00136021|IPI00620197|IPI00675817|IPI00554880|IPI00666132|IPI00462052|IPI00462053|IPI00622064|IPI00462051	42	35	530.65	23	RIM1 splicing variant-5
Rims1	20.7451	4	3150000	83	246000000	MOUSE	IPI00620197	IPI00118692|IPI00553696|IPI00553828|IPI00553549|IPI00136021|IPI00620197|IPI00675817|IPI00554880|IPI00666132|IPI00462052|IPI00462053|IPI00622064|IPI00462051	40	32	483.74	23	147 kDa protein
Rims1	20.4951	4	3150000	82	241000000	MOUSE	IPI00675817	IPI00118692|IPI00553696|IPI00553828|IPI00553549|IPI00136021|IPI00620197|IPI00675817|IPI00554880|IPI00666132|IPI00462052|IPI00462053|IPI00622064|IPI00462051	40	31	472.1	23	141 kDa protein
Rims1	44.956	1	208000	45	172000000	MOUSE	IPI00554880	IPI00118692|IPI00553696|IPI00553828|IPI00553549|IPI00136021|IPI00620197|IPI00675817|IPI00554880|IPI00666132|IPI00462052|IPI00462053|IPI00622064|IPI00462051	32	21	315.76	23	MKIAA0340 protein
LOC623276	34001	0	0	34	137000000	MOUSE	IPI00666132	IPI00118692|IPI00553696|IPI00553828|IPI00553549|IPI00136021|IPI00620197|IPI00675817|IPI00554880|IPI00666132|IPI00462052|IPI00462053|IPI00622064|IPI00462051	35	18	266.29	23	PREDICTED: similar to regulating synaptic membrane exocytosis 1
Rims1	9001	0	0	9	19000000	MOUSE	IPI00462052	IPI00118692|IPI00553696|IPI00553828|IPI00553549|IPI00136021|IPI00620197|IPI00675817|IPI00554880|IPI00666132|IPI00462052|IPI00462053|IPI00622064|IPI00462051	28	5	71.87	23	Rim1delta83-105
Rims1	9001	0	0	9	19000000	MOUSE	IPI00462053	IPI00118692|IPI00553696|IPI00553828|IPI00553549|IPI00136021|IPI00620197|IPI00675817|IPI00554880|IPI00666132|IPI00462052|IPI00462053|IPI00622064|IPI00462051	32	5	71.87	23	Rim1delta56-105
Rims1	6001	0	0	6	13800000	MOUSE	IPI00622064	IPI00118692|IPI00553696|IPI00553828|IPI00553549|IPI00136021|IPI00620197|IPI00675817|IPI00554880|IPI00666132|IPI00462052|IPI00462053|IPI00622064|IPI00462051	23	4	54.16	23	23 kDa protein
Rims2	4001	0	0	4	6070000	MOUSE	IPI00462051	IPI00118692|IPI00553696|IPI00553828|IPI00553549|IPI00136021|IPI00620197|IPI00675817|IPI00554880|IPI00666132|IPI00462052|IPI00462053|IPI00622064|IPI00462051	16	2	34.13	23	Rim2(+4A)
Farp1	24.7441	4	2240000	99	467000000	MOUSE	IPI00356904	IPI00356904|IPI00651908	46	36	500.61	24	FERMRhoGEF (Arhgef) and pleckstrin domain protein 1
Farp1	31.969	1	502000	32	146000000	MOUSE	IPI00651908	IPI00356904|IPI00651908	59	7	106.5	24	Adult male olfactory brain cDNA, RIKEN full-length enriched library, clone:6430528H15 product:BA10G5.2
Top1	7.35669	14	11900000	103	508000000	MOUSE	IPI00605629	IPI00605629|IPI00109764|IPI00463022|IPI00454114	44	33	489.91	25	Adult male medulla oblongata cDNA, RIKEN full-length enriched library, clone:6330444P18 product:topoisomerase
Top1	7.07099	14	11900000	99	484000000	MOUSE	IPI00109764	IPI00605629|IPI00109764|IPI00463022|IPI00454114	40	30	452.11	25	DNA topoisomerase I
IPI00463022	4001	0	0	4	10200000	MOUSE	IPI00463022	IPI00605629|IPI00109764|IPI00463022|IPI00454114	15	4	56.66	25	36 kDa protein
Top1mt	2.999	2	235000	6	54500000	MOUSE	IPI00454114	IPI00605629|IPI00109764|IPI00463022|IPI00454114	5	3	41.35	25	DNA topoisomerase I
Atp1a3	16.776	9	8770000	151	501000000	MOUSE	IPI00122048	IPI00122048|IPI00311682|IPI00624365|IPI00621801|IPI00420569|IPI00378485|IPI00230680|IPI00268145|IPI00623237	37	32	473.55	26	Na+/K+-ATPase alpha 3 subunit
Atp1a1	24.2442	4	3420000	97	337000000	MOUSE	IPI00311682	IPI00122048|IPI00311682|IPI00624365|IPI00621801|IPI00420569|IPI00378485|IPI00230680|IPI00268145|IPI00623237	28	24	359.64	26	Sodium/potassium-transporting ATPase alpha-1 chain precursor
Atp1a2	15.6642	6	5130000	94	305000000	MOUSE	IPI00624365	IPI00122048|IPI00311682|IPI00624365|IPI00621801|IPI00420569|IPI00378485|IPI00230680|IPI00268145|IPI00623237	28	24	341.21	26	112 kDa protein
Atp1a2	15.6642	6	5130000	94	305000000	MOUSE	IPI00621801	IPI00122048|IPI00311682|IPI00624365|IPI00621801|IPI00420569|IPI00378485|IPI00230680|IPI00268145|IPI00623237	28	24	341.21	26	MKIAA0778 protein
Atp1a2	15.6642	6	5130000	94	305000000	MOUSE	IPI00420569	IPI00122048|IPI00311682|IPI00624365|IPI00621801|IPI00420569|IPI00378485|IPI00230680|IPI00268145|IPI00623237	28	24	341.21	26	Sodium/potassium-transporting ATPase alpha-2 chain precursor
Atp1a4	47.953	1	1510000	48	112000000	MOUSE	IPI00378485	IPI00122048|IPI00311682|IPI00624365|IPI00621801|IPI00420569|IPI00378485|IPI00230680|IPI00268145|IPI00623237	8	7	102.36	26	Sodium/potassium-transporting ATPase alpha-4 chain
Atp4a	12001	0	0	12	46900000	MOUSE	IPI00230680	IPI00122048|IPI00311682|IPI00624365|IPI00621801|IPI00420569|IPI00378485|IPI00230680|IPI00268145|IPI00623237	6	4	58.18	26	Potassium-transporting ATPase alpha chain 1
Atp12a	8001	0	0	8	41500000	MOUSE	IPI00268145	IPI00122048|IPI00311682|IPI00624365|IPI00621801|IPI00420569|IPI00378485|IPI00230680|IPI00268145|IPI00623237	5	4	56.07	26	Potassium-transporting ATPase alpha chain 2
Atp4a	4001	0	0	4	17800000	MOUSE	IPI00623237	IPI00122048|IPI00311682|IPI00624365|IPI00621801|IPI00420569|IPI00378485|IPI00230680|IPI00268145|IPI00623237	3	2	27.64	26	115 kDa protein
Brsk1	12.221	9	8920000	110	560000000	MOUSE	IPI00515701	IPI00515701|IPI00466901|IPI00551443|IPI00551400|IPI00467854|IPI00408543|IPI00474618|IPI00123063|IPI00677600|IPI00678577|IPI00662815|IPI00676218|IPI00679138|IPI00463656	58	32	459.44	27	Serine/threonine kinase SADB
Brsk2	20.98	1	236000	21	88500000	MOUSE	IPI00466901	IPI00515701|IPI00466901|IPI00551443|IPI00551400|IPI00467854|IPI00408543|IPI00474618|IPI00123063|IPI00677600|IPI00678577|IPI00662815|IPI00676218|IPI00679138|IPI00463656	19	11	157.46	27	Putative serine/threonine kinase SADA gamma
Brsk2	20.98	1	236000	21	88500000	MOUSE	IPI00551443	IPI00515701|IPI00466901|IPI00551443|IPI00551400|IPI00467854|IPI00408543|IPI00474618|IPI00123063|IPI00677600|IPI00678577|IPI00662815|IPI00676218|IPI00679138|IPI00463656	21	11	157.46	27	Putative serine/threonine kinase SADA beta
Brsk2	20.98	1	236000	21	88500000	MOUSE	IPI00551400	IPI00515701|IPI00466901|IPI00551443|IPI00551400|IPI00467854|IPI00408543|IPI00474618|IPI00123063|IPI00677600|IPI00678577|IPI00662815|IPI00676218|IPI00679138|IPI00463656	22	11	157.46	27	Brain-selective kinase 2
Cyln2	7001	0	0	7	16800000	MOUSE	IPI00467854	IPI00515701|IPI00466901|IPI00551443|IPI00551400|IPI00467854|IPI00408543|IPI00474618|IPI00123063|IPI00677600|IPI00678577|IPI00662815|IPI00676218|IPI00679138|IPI00463656	7	6	77.8	27	Splice Isoform 1 of Cytoplasmic linker protein 2
Cyln2	7001	0	0	7	16800000	MOUSE	IPI00408543	IPI00515701|IPI00466901|IPI00551443|IPI00551400|IPI00467854|IPI00408543|IPI00474618|IPI00123063|IPI00677600|IPI00678577|IPI00662815|IPI00676218|IPI00679138|IPI00463656	8	6	77.8	27	Splice Isoform 2 of Cytoplasmic linker protein 2
IPI00474618	4001	0	0	4	12800000	MOUSE	IPI00474618	IPI00515701|IPI00466901|IPI00551443|IPI00551400|IPI00467854|IPI00408543|IPI00474618|IPI00123063|IPI00677600|IPI00678577|IPI00662815|IPI00676218|IPI00679138|IPI00463656	12	4	46.8	27	PREDICTED: cytoplasmic linker 2
Rsn	2001	0	0	2	3830000	MOUSE	IPI00123063	IPI00515701|IPI00466901|IPI00551443|IPI00551400|IPI00467854|IPI00408543|IPI00474618|IPI00123063|IPI00677600|IPI00678577|IPI00662815|IPI00676218|IPI00679138|IPI00463656	1	2	26.39	27	Restin
BC016423	2001	0	0	2	19800000	MOUSE	IPI00677600	IPI00515701|IPI00466901|IPI00551443|IPI00551400|IPI00467854|IPI00408543|IPI00474618|IPI00123063|IPI00677600|IPI00678577|IPI00662815|IPI00676218|IPI00679138|IPI00463656	1	2	21.34	27	PREDICTED: peripherial benzodiazepine receptor associated protein isoform 6
BC016423	2001	0	0	2	19800000	MOUSE	IPI00678577	IPI00515701|IPI00466901|IPI00551443|IPI00551400|IPI00467854|IPI00408543|IPI00474618|IPI00123063|IPI00677600|IPI00678577|IPI00662815|IPI00676218|IPI00679138|IPI00463656	1	2	21.34	27	PREDICTED: similar to retinoblastoma-associated protein 140 isoform 14
BC016423	2001	0	0	2	19800000	MOUSE	IPI00662815	IPI00515701|IPI00466901|IPI00551443|IPI00551400|IPI00467854|IPI00408543|IPI00474618|IPI00123063|IPI00677600|IPI00678577|IPI00662815|IPI00676218|IPI00679138|IPI00463656	1	2	21.34	27	PREDICTED: similar to retinoblastoma-associated protein 140 isoform 10
BC016423	2001	0	0	2	19800000	MOUSE	IPI00676218	IPI00515701|IPI00466901|IPI00551443|IPI00551400|IPI00467854|IPI00408543|IPI00474618|IPI00123063|IPI00677600|IPI00678577|IPI00662815|IPI00676218|IPI00679138|IPI00463656	1	2	21.34	27	PREDICTED: peripherial benzodiazepine receptor associated protein isoform 9
BC016423	2001	0	0	2	19800000	MOUSE	IPI00679138	IPI00515701|IPI00466901|IPI00551443|IPI00551400|IPI00467854|IPI00408543|IPI00474618|IPI00123063|IPI00677600|IPI00678577|IPI00662815|IPI00676218|IPI00679138|IPI00463656	1	2	21.34	27	PREDICTED: similar to retinoblastoma-associated protein 140 isoform 18
BC016423	2001	0	0	2	19800000	MOUSE	IPI00463656	IPI00515701|IPI00466901|IPI00551443|IPI00551400|IPI00467854|IPI00408543|IPI00474618|IPI00123063|IPI00677600|IPI00678577|IPI00662815|IPI00676218|IPI00679138|IPI00463656	3	2	21.34	27	BC016423 protein
Wdr1	4.50903	55	50800000	248	1490000000	MOUSE	IPI00314748	IPI00314748|IPI00654178	62	29	459.14	28	WD-repeat protein 1
Wdr1	6.17935	39	41400000	241	1440000000	MOUSE	IPI00654178	IPI00314748|IPI00654178	53	28	439.06	28	WD repeat domain 1
Atxn2	18.2478	8	5110000	146	582000000	MOUSE	IPI00117229	IPI00117229|IPI00461237|IPI00461238	29	31	458.7	29	Splice Isoform 1 of Ataxin-2
Atxn2	17.8729	8	5110000	143	574000000	MOUSE	IPI00461237	IPI00117229|IPI00461237|IPI00461238	30	30	445.42	29	Splice Isoform 2 of Ataxin-2
Atxn2	19.9973	7	4890000	140	497000000	MOUSE	IPI00461238	IPI00117229|IPI00461237|IPI00461238	30	29	426.55	29	Splice Isoform 3 of Ataxin-2
Hnrpl	1.01435	209	138000000	212	1290000000	MOUSE	IPI00653643	IPI00653643|IPI00620362|IPI00273352|IPI00457527|IPI00677633|IPI00379986	75	27	454.93	30	Lung RCB-0558 LLC cDNA, RIKEN full-length enriched library, clone:G730022P12 product:heterogeneous nuclear ribonucleoprotein L, full insert sequence
Hnrpl	1.01905	210	138000000	214	1280000000	MOUSE	IPI00620362	IPI00653643|IPI00620362|IPI00273352|IPI00457527|IPI00677633|IPI00379986	75	27	450.14	30	Hnrpl protein
Hnrpl	2.99996	55	28400000	165	1230000000	MOUSE	IPI00273352	IPI00653643|IPI00620362|IPI00273352|IPI00457527|IPI00677633|IPI00379986	75	25	419.67	30	Heterogeneous nuclear ribonucleoprotein L
Hnrpl	0.529073	172	121000000	91	320000000	MOUSE	IPI00457527	IPI00653643|IPI00620362|IPI00273352|IPI00457527|IPI00677633|IPI00379986	50	9	153.58	30	16 days neonate heart cDNA, RIKEN full-length enriched library, clone:D830027H13 product:similar to RNA-BINDING PROTEIN XLHNRNPL
LOC636877	5001	0	0	5	130000000	MOUSE	IPI00677633	IPI00653643|IPI00620362|IPI00273352|IPI00457527|IPI00677633|IPI00379986	13	2	29.01	30	PREDICTED: similar to heterogeneous nuclear ribonucleoprotein L
LOC384885	5001	0	0	5	130000000	MOUSE	IPI00379986	IPI00653643|IPI00620362|IPI00273352|IPI00457527|IPI00677633|IPI00379986	13	2	29.01	30	PREDICTED: similar to heterogeneous nuclear ribonucleoprotein L
4930589M24Rik	46001	0	0	46	149000000	MOUSE	IPI00665988	IPI00665988|IPI00605928|IPI00663233|IPI00605114|IPI00675991|IPI00666445	31	30	440.33	31	PREDICTED: similar to Temporarily Assigned Gene name family member (tag-278) isoform 3
LOC629713	23001	0	0	23	72300000	MOUSE	IPI00605928	IPI00665988|IPI00605928|IPI00663233|IPI00605114|IPI00675991|IPI00666445	34	18	243.1	31	PREDICTED: similar to CG5020-PA, isoform A
4930438C08Rik	19001	0	0	19	64100000	MOUSE	IPI00663233	IPI00665988|IPI00605928|IPI00663233|IPI00605114|IPI00675991|IPI00666445	38	15	196.07	31	Adult male testis cDNA, RIKEN full-length enriched library, clone:4930438C08 product:hypothetical protein, full insert sequence
4930589M24Rik	21001	0	0	21	67900000	MOUSE	IPI00605114	IPI00665988|IPI00605928|IPI00663233|IPI00605114|IPI00675991|IPI00666445	23	10	172.88	31	PREDICTED: hypothetical protein LOC75906 isoform 1
4930589M24Rik	19001	0	0	19	62900000	MOUSE	IPI00675991	IPI00665988|IPI00605928|IPI00663233|IPI00605114|IPI00675991|IPI00666445	20	9	152.2	31	PREDICTED: hypothetical protein LOC75906 isoform 2
4930589M24Rik	13001	0	0	13	42900000	MOUSE	IPI00666445	IPI00665988|IPI00605928|IPI00663233|IPI00605114|IPI00675991|IPI00666445	16	7	115.92	31	PREDICTED: similar to CG15792-PA, isoform A isoform 4
Safb2	13.3313	6	4260000	80	257000000	MOUSE	IPI00330878	IPI00330878|IPI00605227|IPI00466895|IPI00122174|IPI00678879|IPI00662889|IPI00678040|IPI00670618|IPI00670444|IPI00665837|IPI00660451|IPI00659542|IPI00123689|IPI00625552|IPI00677823_reverse|IPI00346104_reverse	38	28	437.26	32	Scaffold attachment factor B2
IPI00605227	13.3313	6	4260000	80	257000000	MOUSE	IPI00605227	IPI00330878|IPI00605227|IPI00466895|IPI00122174|IPI00678879|IPI00662889|IPI00678040|IPI00670618|IPI00670444|IPI00665837|IPI00660451|IPI00659542|IPI00123689|IPI00625552|IPI00677823_reverse|IPI00346104_reverse	41	28	437.26	32	112 kDa protein
IPI00466895	12.8314	6	4260000	77	236000000	MOUSE	IPI00466895	IPI00330878|IPI00605227|IPI00466895|IPI00122174|IPI00678879|IPI00662889|IPI00678040|IPI00670618|IPI00670444|IPI00665837|IPI00660451|IPI00659542|IPI00123689|IPI00625552|IPI00677823_reverse|IPI00346104_reverse	41	27	426.18	32	109 kDa protein
Safb	9.74781	4	1400000	39	147000000	MOUSE	IPI00122174	IPI00330878|IPI00605227|IPI00466895|IPI00122174|IPI00678879|IPI00662889|IPI00678040|IPI00670618|IPI00670444|IPI00665837|IPI00660451|IPI00659542|IPI00123689|IPI00625552|IPI00677823_reverse|IPI00346104_reverse	28	18	276.28	32	PREDICTED: scaffold attachment factor B isoform 1
Safb	9.49788	4	1400000	38	144000000	MOUSE	IPI00678879	IPI00330878|IPI00605227|IPI00466895|IPI00122174|IPI00678879|IPI00662889|IPI00678040|IPI00670618|IPI00670444|IPI00665837|IPI00660451|IPI00659542|IPI00123689|IPI00625552|IPI00677823_reverse|IPI00346104_reverse	28	17	264.58	32	PREDICTED: scaffold attachment factor B isoform 8
Safb	9.49788	4	1400000	38	144000000	MOUSE	IPI00662889	IPI00330878|IPI00605227|IPI00466895|IPI00122174|IPI00678879|IPI00662889|IPI00678040|IPI00670618|IPI00670444|IPI00665837|IPI00660451|IPI00659542|IPI00123689|IPI00625552|IPI00677823_reverse|IPI00346104_reverse	28	17	264.58	32	PREDICTED: similar to Scaffold attachment factor B (Scaffold attachment factor B1) (SAF-B) isoform 16
Safb	9.49788	4	1400000	38	144000000	MOUSE	IPI00678040	IPI00330878|IPI00605227|IPI00466895|IPI00122174|IPI00678879|IPI00662889|IPI00678040|IPI00670618|IPI00670444|IPI00665837|IPI00660451|IPI00659542|IPI00123689|IPI00625552|IPI00677823_reverse|IPI00346104_reverse	30	17	264.58	32	PREDICTED: scaffold attachment factor B isoform 2
Safb	9.24794	4	1400000	37	144000000	MOUSE	IPI00670618	IPI00330878|IPI00605227|IPI00466895|IPI00122174|IPI00678879|IPI00662889|IPI00678040|IPI00670618|IPI00670444|IPI00665837|IPI00660451|IPI00659542|IPI00123689|IPI00625552|IPI00677823_reverse|IPI00346104_reverse	27	17	254.9	32	PREDICTED: scaffold attachment factor B isoform 9
Safb	4001	0	0	4	20100000	MOUSE	IPI00670444	IPI00330878|IPI00605227|IPI00466895|IPI00122174|IPI00678879|IPI00662889|IPI00678040|IPI00670618|IPI00670444|IPI00665837|IPI00660451|IPI00659542|IPI00123689|IPI00625552|IPI00677823_reverse|IPI00346104_reverse	9	4	43.06	32	PREDICTED: scaffold attachment factor B isoform 4
Safb	3001	0	0	3	5520000	MOUSE	IPI00665837	IPI00330878|IPI00605227|IPI00466895|IPI00122174|IPI00678879|IPI00662889|IPI00678040|IPI00670618|IPI00670444|IPI00665837|IPI00660451|IPI00659542|IPI00123689|IPI00625552|IPI00677823_reverse|IPI00346104_reverse	13	3	32.4	32	PREDICTED: scaffold attachment factor B isoform 5
Safb	2001	0	0	2	2850000	MOUSE	IPI00660451	IPI00330878|IPI00605227|IPI00466895|IPI00122174|IPI00678879|IPI00662889|IPI00678040|IPI00670618|IPI00670444|IPI00665837|IPI00660451|IPI00659542|IPI00123689|IPI00625552|IPI00677823_reverse|IPI00346104_reverse	7	1	21.38	32	PREDICTED: scaffold attachment factor B isoform 7
Safb	2001	0	0	2	2850000	MOUSE	IPI00659542	IPI00330878|IPI00605227|IPI00466895|IPI00122174|IPI00678879|IPI00662889|IPI00678040|IPI00670618|IPI00670444|IPI00665837|IPI00660451|IPI00659542|IPI00123689|IPI00625552|IPI00677823_reverse|IPI00346104_reverse	8	1	21.38	32	PREDICTED: scaffold attachment factor B isoform 6
Mtmr6	2001	0	0	2	1890000	MOUSE	IPI00123689	IPI00330878|IPI00605227|IPI00466895|IPI00122174|IPI00678879|IPI00662889|IPI00678040|IPI00670618|IPI00670444|IPI00665837|IPI00660451|IPI00659542|IPI00123689|IPI00625552|IPI00677823_reverse|IPI00346104_reverse	3	2	21.25	32	Myotubularin related protein 6
Mtmr6	2001	0	0	2	1890000	MOUSE	IPI00625552	IPI00330878|IPI00605227|IPI00466895|IPI00122174|IPI00678879|IPI00662889|IPI00678040|IPI00670618|IPI00670444|IPI00665837|IPI00660451|IPI00659542|IPI00123689|IPI00625552|IPI00677823_reverse|IPI00346104_reverse	3	2	21.25	32	71 kDa protein
IPI00677823_reverse	2001	0	0	2	951000	FALSE	IPI00677823_reverse	IPI00330878|IPI00605227|IPI00466895|IPI00122174|IPI00678879|IPI00662889|IPI00678040|IPI00670618|IPI00670444|IPI00665837|IPI00660451|IPI00659542|IPI00123689|IPI00625552|IPI00677823_reverse|IPI00346104_reverse	0	2	20.07	32	PREDICTED: similar to microtubule associated serine/threonine kinase 2 isoform 6
IPI00346104_reverse	2001	0	0	2	951000	FALSE	IPI00346104_reverse	IPI00330878|IPI00605227|IPI00466895|IPI00122174|IPI00678879|IPI00662889|IPI00678040|IPI00670618|IPI00670444|IPI00665837|IPI00660451|IPI00659542|IPI00123689|IPI00625552|IPI00677823_reverse|IPI00346104_reverse	0	2	20.07	32	PREDICTED: microtubule associated serine/threonine kinase family member 4 isoform 1
Atn1	70001	0	0	70	404000000	MOUSE	IPI00387342	IPI00387342|IPI00660930|IPI00330272|IPI00648409|IPI00473759|IPI00671166|IPI00648182	48	28	420.94	33	DRPLA
Rere	21001	0	0	21	77700000	MOUSE	IPI00660930	IPI00387342|IPI00660930|IPI00330272|IPI00648409|IPI00473759|IPI00671166|IPI00648182	15	15	210.54	33	PREDICTED: similar to arginine-glutamic acid dipeptide (RE) repeats isoform 5
Rere	21001	0	0	21	77700000	MOUSE	IPI00330272	IPI00387342|IPI00660930|IPI00330272|IPI00648409|IPI00473759|IPI00671166|IPI00648182	15	15	210.54	33	Arginine-glutamic acid dipeptide repeats protein
Rere	21001	0	0	21	77700000	MOUSE	IPI00648409	IPI00387342|IPI00660930|IPI00330272|IPI00648409|IPI00473759|IPI00671166|IPI00648182	18	15	210.54	33	PREDICTED: arginine glutamic acid dipeptide (RE) repeats isoform 2
Atn1	25001	0	0	25	234000000	MOUSE	IPI00473759	IPI00387342|IPI00660930|IPI00330272|IPI00648409|IPI00473759|IPI00671166|IPI00648182	53	14	207.14	33	Drpla protein
Rere	20001	0	0	20	76000000	MOUSE	IPI00671166	IPI00387342|IPI00660930|IPI00330272|IPI00648409|IPI00473759|IPI00671166|IPI00648182	22	14	197.42	33	PREDICTED: similar to arginine-glutamic acid dipeptide (RE) repeats isoform 6
Rere	11001	0	0	11	65500000	MOUSE	IPI00648182	IPI00387342|IPI00660930|IPI00330272|IPI00648409|IPI00473759|IPI00671166|IPI00648182	19	6	91.27	33	PREDICTED: arginine glutamic acid dipeptide (RE) repeats isoform 3
Pcx	29.4858	2	473000	59	189000000	MOUSE	IPI00114710	IPI00114710	37	30	417.99	34	Activated spleen cDNA, RIKEN full-length enriched library, clone:F830201B12 product:pyruvate carboxylase, full insert sequence
Mtap2	17.3279	3	4590000	52	104000000	MOUSE	IPI00118075	IPI00118075|IPI00679122|IPI00670706|IPI00661242|IPI00666555|IPI00672413|IPI00653404|IPI00673708|IPI00404011	27	29	417.85	35	Microtubule-associated protein 2
Mtap2	16.3282	3	4590000	49	97600000	MOUSE	IPI00679122	IPI00118075|IPI00679122|IPI00670706|IPI00661242|IPI00666555|IPI00672413|IPI00653404|IPI00673708|IPI00404011	25	28	398.75	35	PREDICTED: microtubule-associated protein 2 isoform 9
LOC633549	16.3282	3	4590000	49	97600000	MOUSE	IPI00670706	IPI00118075|IPI00679122|IPI00670706|IPI00661242|IPI00666555|IPI00672413|IPI00653404|IPI00673708|IPI00404011	25	28	398.75	35	PREDICTED: similar to Microtubule-associated protein 2 (MAP 2) isoform 2
Mtap2	16.3282	3	4590000	49	97600000	MOUSE	IPI00661242	IPI00118075|IPI00679122|IPI00670706|IPI00661242|IPI00666555|IPI00672413|IPI00653404|IPI00673708|IPI00404011	25	28	398.75	35	PREDICTED: microtubule-associated protein 2 isoform 4
LOC633549	16.3282	3	4590000	49	97600000	MOUSE	IPI00666555	IPI00118075|IPI00679122|IPI00670706|IPI00661242|IPI00666555|IPI00672413|IPI00653404|IPI00673708|IPI00404011	25	28	398.75	35	PREDICTED: similar to Microtubule-associated protein 2 (MAP 2) isoform 1
LOC633549	4.996	1	3940000	5	4680000	MOUSE	IPI00672413	IPI00118075|IPI00679122|IPI00670706|IPI00661242|IPI00666555|IPI00672413|IPI00653404|IPI00673708|IPI00404011	11	4	46.34	35	PREDICTED: similar to microtubule-associated protein 2 isoform 4 isoform 5
Mtap2	4.996	1	3940000	5	4680000	MOUSE	IPI00653404	IPI00118075|IPI00679122|IPI00670706|IPI00661242|IPI00666555|IPI00672413|IPI00653404|IPI00673708|IPI00404011	11	4	46.34	35	Mammary gland RCB-0527 Jyg-MC(B) cDNA, RIKEN full-length enriched library, clone:G930004O09 product:microtubule-associated protein 2, full insert sequence
LOC633549	4.996	1	3940000	5	4680000	MOUSE	IPI00673708	IPI00118075|IPI00679122|IPI00670706|IPI00661242|IPI00666555|IPI00672413|IPI00653404|IPI00673708|IPI00404011	12	4	46.34	35	PREDICTED: similar to microtubule-associated protein 2 isoform 2 isoform 7
Mtap2	4.996	1	3940000	5	4680000	MOUSE	IPI00404011	IPI00118075|IPI00679122|IPI00670706|IPI00661242|IPI00666555|IPI00672413|IPI00653404|IPI00673708|IPI00404011	12	4	46.34	35	Mtap2 protein
Slc25a12	20.3301	6	5970000	122	351000000	MOUSE	IPI00308162	IPI00308162|IPI00135651	53	27	410.69	36	Calcium-binding mitochondrial carrier protein Aralar1
Slc25a13	16.984	1	129000	17	75600000	MOUSE	IPI00135651	IPI00308162|IPI00135651	11	5	64.06	36	Calcium-binding mitochondrial carrier protein Aralar2
Nono	4.61532	52	31200000	240	2530000000	MOUSE	IPI00320016	IPI00320016|IPI00352934|IPI00678572|IPI00129430|IPI00471251|IPI00466222|IPI00661189	71	27	408.47	37	Splice Isoform 1 of Non-POU domain-containing octamer-binding protein
LOC434808	3.39019	41	25000000	139	1180000000	MOUSE	IPI00352934	IPI00320016|IPI00352934|IPI00678572|IPI00129430|IPI00471251|IPI00466222|IPI00661189	39	18	266.22	37	PREDICTED: similar to non-POU domain containing, octamer-binding
LOC636259	3.39019	41	25000000	139	1180000000	MOUSE	IPI00678572	IPI00320016|IPI00352934|IPI00678572|IPI00129430|IPI00471251|IPI00466222|IPI00661189	39	18	266.22	37	PREDICTED: similar to non-POU domain containing, octamer-binding
Sfpq	16.197	5	1120000	81	328000000	MOUSE	IPI00129430	IPI00320016|IPI00352934|IPI00678572|IPI00129430|IPI00471251|IPI00466222|IPI00661189	26	14	200.11	37	Splicing factor, proline-and glutamine-rich
Nono	3.23804	42	26000000	136	1740000000	MOUSE	IPI00471251	IPI00320016|IPI00352934|IPI00678572|IPI00129430|IPI00471251|IPI00466222|IPI00661189	63	9	136.9	37	Splice Isoform 2 of Non-POU domain-containing octamer-binding protein
Nono	3.21423	42	26000000	135	1730000000	MOUSE	IPI00466222	IPI00320016|IPI00352934|IPI00678572|IPI00129430|IPI00471251|IPI00466222|IPI00661189	63	8	126.07	37	23 kDa protein
LOC382354	16001	0	0	16	28900000	MOUSE	IPI00661189	IPI00320016|IPI00352934|IPI00678572|IPI00129430|IPI00471251|IPI00466222|IPI00661189	20	3	40.43	37	PREDICTED: similar to non-POU domain containing, octamer-binding
Cdkl5	48001	0	0	48	152000000	MOUSE	IPI00381416	IPI00381416	40	30	400.43	38	7 days neonate cerebellum cDNA, RIKEN full-length enriched library, clone:A730073J23 product:cyclin-dependent kinase-like 5, full insert sequence
Arhgef7	18.2457	4	861000	73	254000000	MOUSE	IPI00460843	IPI00460843|IPI00112685|IPI00230704|IPI00387322|IPI00655136|IPI00331212|IPI00170221	53	27	394.45	39	7 days neonate cerebellum cDNA, RIKEN full-length enriched library, clone:A730051P09 product:Rho guanine nucleotide exchange factor (GEF7), full insert sequence
Arhgef7	24.992	3	613000	75	281000000	MOUSE	IPI00112685	IPI00460843|IPI00112685|IPI00230704|IPI00387322|IPI00655136|IPI00331212|IPI00170221	49	24	356.69	39	Splice Isoform B of Rho guanine nucleotide exchange factor 7
Arhgef7	18.4956	4	861000	74	280000000	MOUSE	IPI00230704	IPI00460843|IPI00112685|IPI00230704|IPI00387322|IPI00655136|IPI00331212|IPI00170221	52	24	354.87	39	Splice Isoform C of Rho guanine nucleotide exchange factor 7
Arhgef7	17.2459	4	861000	69	254000000	MOUSE	IPI00387322	IPI00460843|IPI00112685|IPI00230704|IPI00387322|IPI00655136|IPI00331212|IPI00170221	54	24	341.36	39	13 days embryo lung cDNA, RIKEN full-length enriched library, clone:D430048M20 product:Pak3 binding protein, full insert sequence
Arhgef7	16.996	4	861000	68	261000000	MOUSE	IPI00655136	IPI00460843|IPI00112685|IPI00230704|IPI00387322|IPI00655136|IPI00331212|IPI00170221	58	22	322.32	39	BetaPix-d
Arhgef7	22.6594	3	613000	68	250000000	MOUSE	IPI00331212	IPI00460843|IPI00112685|IPI00230704|IPI00387322|IPI00655136|IPI00331212|IPI00170221	45	22	319.42	39	Splice Isoform A of Rho guanine nucleotide exchange factor 7
Arhgef6	3001	0	0	3	29400000	MOUSE	IPI00170221	IPI00460843|IPI00112685|IPI00230704|IPI00387322|IPI00655136|IPI00331212|IPI00170221	2	2	35.25	39	Rho guanine nucleotide exchange factor 6
Abat	42.6528	3	1400000	128	589000000	MOUSE	IPI00407499	IPI00407499|IPI00227445|IPI00606168	70	25	386.27	40	Splice Isoform 1 of 4-aminobutyrate aminotransferase, mitochondrial precursor
Abat	39.6538	3	1400000	119	521000000	MOUSE	IPI00227445	IPI00407499|IPI00227445|IPI00606168	65	20	312.08	40	Splice Isoform 2 of 4-aminobutyrate aminotransferase, mitochondrial precursor
Abat	57001	0	0	57	199000000	MOUSE	IPI00606168	IPI00407499|IPI00227445|IPI00606168	65	9	141.97	40	17 days embryo head cDNA, RIKEN full-length enriched library, clone:3300003H20 product:4-aminobutyrate aminotransferase, full insert sequence
E030025D05Rik	15.3971	5	962000	77	376000000	MOUSE	IPI00464113	IPI00464113|IPI00222785|IPI00463395|IPI00649842	58	25	378.5	41	MKIAA1912 protein
E030025D05Rik	14.5973	5	962000	73	363000000	MOUSE	IPI00222785	IPI00464113|IPI00222785|IPI00463395|IPI00649842	59	24	366	41	Novel protein
E030025D05Rik	12.7976	5	962000	64	352000000	MOUSE	IPI00463395	IPI00464113|IPI00222785|IPI00463395|IPI00649842	58	22	331.65	41	E030025D05Rik protein
E030025D05Rik	20.3269	3	445000	61	314000000	MOUSE	IPI00649842	IPI00464113|IPI00222785|IPI00463395|IPI00649842	62	21	314.5	41	0 day neonate lung cDNA, RIKEN full-length enriched library, clone:E030022J11 product:weakly similar to HEPATITIS DELTA ANTIGEN INTERACTING PROTEIN A
Apba1	10.4988	8	5750000	84	230000000	MOUSE	IPI00223019	IPI00223019|IPI00344688|IPI00654127	49	25	367.73	42	Adult male brain UNDEFINED_CELL_LINE cDNA, RIKEN full-length enriched library, clone:M5C1095M14 product:amyloid beta (A4) protein-binding, family A, member 1, full insert sequence
Apba2	8.66411	3	2560000	26	92400000	MOUSE	IPI00344688	IPI00223019|IPI00344688|IPI00654127	29	13	186.77	42	Amyloid beta A4 precursor protein-binding family A member 2
Apba2	11001	0	0	11	48600000	MOUSE	IPI00654127	IPI00223019|IPI00344688|IPI00654127	30	3	47.47	42	Visual cortex cDNA, RIKEN full-length enriched library, clone:K230034A12 product:amyloid beta (A4) protein-binding, family A, member 2, full insert sequence
BC033915	49001	0	0	49	155000000	MOUSE	IPI00453673	IPI00453673	35	27	365.45	43	CDNA sequence BC033915
Mapk8ip3	11.198	5	2700000	56	300000000	MOUSE	IPI00230501	IPI00230501|IPI00157489|IPI00230499|IPI00230498|IPI00230497|IPI00475034|IPI00230500|IPI00462746|IPI00648688|IPI00626409|IPI00622072|IPI00649415	28	24	363.98	44	Splice Isoform 1e of C-jun-amino-terminal kinase interacting protein 3
Mapk8ip3	11.198	5	2700000	56	300000000	MOUSE	IPI00157489	IPI00230501|IPI00157489|IPI00230499|IPI00230498|IPI00230497|IPI00475034|IPI00230500|IPI00462746|IPI00648688|IPI00626409|IPI00622072|IPI00649415	28	24	363.98	44	Splice Isoform 1c of C-jun-amino-terminal kinase interacting protein 3
Mapk8ip3	11.198	5	2700000	56	300000000	MOUSE	IPI00230499	IPI00230501|IPI00157489|IPI00230499|IPI00230498|IPI00230497|IPI00475034|IPI00230500|IPI00462746|IPI00648688|IPI00626409|IPI00622072|IPI00649415	28	24	363.98	44	Splice Isoform 1d of C-jun-amino-terminal kinase interacting protein 3
Mapk8ip3	10.998	5	2700000	55	286000000	MOUSE	IPI00230498	IPI00230501|IPI00157489|IPI00230499|IPI00230498|IPI00230497|IPI00475034|IPI00230500|IPI00462746|IPI00648688|IPI00626409|IPI00622072|IPI00649415	27	23	350.71	44	Splice Isoform 1b of C-jun-amino-terminal kinase interacting protein 3
Mapk8ip3	10.998	5	2700000	55	286000000	MOUSE	IPI00230497	IPI00230501|IPI00157489|IPI00230499|IPI00230498|IPI00230497|IPI00475034|IPI00230500|IPI00462746|IPI00648688|IPI00626409|IPI00622072|IPI00649415	27	23	350.71	44	Splice Isoform 1a of C-jun-amino-terminal kinase interacting protein 3
Mapk8ip3	10.998	5	2700000	55	299000000	MOUSE	IPI00475034	IPI00230501|IPI00157489|IPI00230499|IPI00230498|IPI00230497|IPI00475034|IPI00230500|IPI00462746|IPI00648688|IPI00626409|IPI00622072|IPI00649415	25	23	346.17	44	Mitogen-activated protein kinase 8 interacting protein 3
Mapk8ip3	12.4971	4	2330000	50	291000000	MOUSE	IPI00230500	IPI00230501|IPI00157489|IPI00230499|IPI00230498|IPI00230497|IPI00475034|IPI00230500|IPI00462746|IPI00648688|IPI00626409|IPI00622072|IPI00649415	24	21	318.78	44	Splice Isoform 3a of C-jun-amino-terminal kinase interacting protein 3
Spag9	7001	0	0	7	43700000	MOUSE	IPI00462746	IPI00230501|IPI00157489|IPI00230499|IPI00230498|IPI00230497|IPI00475034|IPI00230500|IPI00462746|IPI00648688|IPI00626409|IPI00622072|IPI00649415	3	4	63.94	44	JSAP2a
Spag9	7001	0	0	7	43700000	MOUSE	IPI00648688	IPI00230501|IPI00157489|IPI00230499|IPI00230498|IPI00230497|IPI00475034|IPI00230500|IPI00462746|IPI00648688|IPI00626409|IPI00622072|IPI00649415	3	4	63.94	44	Sperm associated antigen 9
Spag9	3001	0	0	3	34000000	MOUSE	IPI00626409	IPI00230501|IPI00157489|IPI00230499|IPI00230498|IPI00230497|IPI00475034|IPI00230500|IPI00462746|IPI00648688|IPI00626409|IPI00622072|IPI00649415	2	2	30.81	44	CDNA, RIKEN full-length enriched library, clone:M5C1067P12 product:sperm associated antigen 9, full insert sequence
Spag9	3001	0	0	3	34000000	MOUSE	IPI00622072	IPI00230501|IPI00157489|IPI00230499|IPI00230498|IPI00230497|IPI00475034|IPI00230500|IPI00462746|IPI00648688|IPI00626409|IPI00622072|IPI00649415	2	2	30.81	44	Sperm aSSociated antigen 9 iSoform 2
Spag9	3001	0	0	3	34000000	MOUSE	IPI00649415	IPI00230501|IPI00157489|IPI00230499|IPI00230498|IPI00230497|IPI00475034|IPI00230500|IPI00462746|IPI00648688|IPI00626409|IPI00622072|IPI00649415	2	2	30.81	44	Sperm associated antigen 9, isoform 4
Mtap6	38001	0	0	38	99500000	MOUSE	IPI00115833	IPI00115833	40	25	360.8	45	STOP protein
Pafah1b1	25.8292	6	6840000	155	816000000	MOUSE	IPI00309207	IPI00309207|IPI00227864|IPI00649049|IPI00648594|IPI00134058	67	24	359.69	46	CRL-1722 L5178Y-R cDNA, RIKEN full-length enriched library, clone:I730030N07 product:platelet-activating factor acetylhydrolase, isoform 1b, beta1 subunit, full insert sequence
Pafah1b1	23.4963	6	5550000	141	749000000	MOUSE	IPI00227864	IPI00309207|IPI00227864|IPI00649049|IPI00648594|IPI00134058	66	23	344.05	46	Splice Isoform 2 of Platelet-activating factor acetylhydrolase IB alpha subunit
Pafah1b1	12.3296	3	626000	37	319000000	MOUSE	IPI00649049	IPI00309207|IPI00227864|IPI00649049|IPI00648594|IPI00134058	67	11	155.84	46	Platelet-activating factor acetylhydrolase, isoform 1b, beta1 subunit
Pafah1b1	21001	0	0	21	147000000	MOUSE	IPI00648594	IPI00309207|IPI00227864|IPI00649049|IPI00648594|IPI00134058	50	6	76.6	46	Platelet-activating factor acetylhydrolase, isoform 1b, beta1 subunit
Txndc4	3001	0	0	3	30000000	MOUSE	IPI00134058	IPI00309207|IPI00227864|IPI00649049|IPI00648594|IPI00134058	5	2	28.99	46	Thioredoxin domain-containing protein 4 precursor
Cacnb2	62.9381	1	194000	63	230000000	MOUSE	IPI00228423	IPI00228423|IPI00420995|IPI00420994|IPI00626915|IPI00469128|IPI00420996|IPI00331393|IPI00626660|IPI00131720|IPI00473235|IPI00133518|IPI00421276|IPI00321850|IPI00421278|IPI00421277|IPI00648787	55	26	354.82	47	Splice Isoform 1 of Voltage-dependent L-type calcium channel beta-2 subunit
Cacnb2	61.9391	1	194000	62	235000000	MOUSE	IPI00420995	IPI00228423|IPI00420995|IPI00420994|IPI00626915|IPI00469128|IPI00420996|IPI00331393|IPI00626660|IPI00131720|IPI00473235|IPI00133518|IPI00421276|IPI00321850|IPI00421278|IPI00421277|IPI00648787	58	26	351.42	47	Splice Isoform 3 of Voltage-dependent L-type calcium channel beta-2 subunit
Cacnb2	59.9411	1	194000	60	225000000	MOUSE	IPI00420994	IPI00228423|IPI00420995|IPI00420994|IPI00626915|IPI00469128|IPI00420996|IPI00331393|IPI00626660|IPI00131720|IPI00473235|IPI00133518|IPI00421276|IPI00321850|IPI00421278|IPI00421277|IPI00648787	53	24	329.54	47	Splice Isoform 2 of Voltage-dependent L-type calcium channel beta-2 subunit
Cacnb2	59.9411	1	194000	60	225000000	MOUSE	IPI00626915	IPI00228423|IPI00420995|IPI00420994|IPI00626915|IPI00469128|IPI00420996|IPI00331393|IPI00626660|IPI00131720|IPI00473235|IPI00133518|IPI00421276|IPI00321850|IPI00421278|IPI00421277|IPI00648787	54	24	329.54	47	68 kDa protein
Cacnb2	59.9411	1	194000	60	225000000	MOUSE	IPI00469128	IPI00228423|IPI00420995|IPI00420994|IPI00626915|IPI00469128|IPI00420996|IPI00331393|IPI00626660|IPI00131720|IPI00473235|IPI00133518|IPI00421276|IPI00321850|IPI00421278|IPI00421277|IPI00648787	55	24	329.54	47	66 kDa protein
Cacnb2	53.9471	1	194000	54	344000000	MOUSE	IPI00420996	IPI00228423|IPI00420995|IPI00420994|IPI00626915|IPI00469128|IPI00420996|IPI00331393|IPI00626660|IPI00131720|IPI00473235|IPI00133518|IPI00421276|IPI00321850|IPI00421278|IPI00421277|IPI00648787	57	24	319.75	47	Splice Isoform 4 of Voltage-dependent L-type calcium channel beta-2 subunit
Cacnb3	22.978	1	194000	23	60700000	MOUSE	IPI00331393	IPI00228423|IPI00420995|IPI00420994|IPI00626915|IPI00469128|IPI00420996|IPI00331393|IPI00626660|IPI00131720|IPI00473235|IPI00133518|IPI00421276|IPI00321850|IPI00421278|IPI00421277|IPI00648787	28	9	136.82	47	55 kDa protein
Cacnb4	18.982	1	194000	19	50100000	MOUSE	IPI00626660	IPI00228423|IPI00420995|IPI00420994|IPI00626915|IPI00469128|IPI00420996|IPI00331393|IPI00626660|IPI00131720|IPI00473235|IPI00133518|IPI00421276|IPI00321850|IPI00421278|IPI00421277|IPI00648787	23	8	100.18	47	Adult male brain UNDEFINED_CELL_LINE cDNA, RIKEN full-length enriched library, clone:M5C1015L07 product:calcium channel, voltage-dependent, beta 4 subunit, full insert sequence
Cacnb4	17.983	1	194000	18	49400000	MOUSE	IPI00131720	IPI00228423|IPI00420995|IPI00420994|IPI00626915|IPI00469128|IPI00420996|IPI00331393|IPI00626660|IPI00131720|IPI00473235|IPI00133518|IPI00421276|IPI00321850|IPI00421278|IPI00421277|IPI00648787	20	7	89.26	47	Splice Isoform 1 of Voltage-dependent L-type calcium channel beta-4 subunit
Cacnb4	17.983	1	194000	18	49400000	MOUSE	IPI00473235	IPI00228423|IPI00420995|IPI00420994|IPI00626915|IPI00469128|IPI00420996|IPI00331393|IPI00626660|IPI00131720|IPI00473235|IPI00133518|IPI00421276|IPI00321850|IPI00421278|IPI00421277|IPI00648787	21	7	89.26	47	Splice Isoform 2 of Voltage-dependent L-type calcium channel beta-4 subunit
Cacnb3	19.981	1	194000	20	44100000	MOUSE	IPI00133518	IPI00228423|IPI00420995|IPI00420994|IPI00626915|IPI00469128|IPI00420996|IPI00331393|IPI00626660|IPI00131720|IPI00473235|IPI00133518|IPI00421276|IPI00321850|IPI00421278|IPI00421277|IPI00648787	14	6	89.01	47	Splice Isoform 3A of Voltage-dependent L-type calcium channel beta-3 subunit
Cacnb1	14.986	1	194000	15	43700000	MOUSE	IPI00421276	IPI00228423|IPI00420995|IPI00420994|IPI00626915|IPI00469128|IPI00420996|IPI00331393|IPI00626660|IPI00131720|IPI00473235|IPI00133518|IPI00421276|IPI00321850|IPI00421278|IPI00421277|IPI00648787	5	4	51.9	47	Splice Isoform 2 of Voltage-dependent L-type calcium channel beta-1 subunit
Cacnb1	14.986	1	194000	15	43700000	MOUSE	IPI00321850	IPI00228423|IPI00420995|IPI00420994|IPI00626915|IPI00469128|IPI00420996|IPI00331393|IPI00626660|IPI00131720|IPI00473235|IPI00133518|IPI00421276|IPI00321850|IPI00421278|IPI00421277|IPI00648787	6	4	51.9	47	Splice Isoform 1 of Voltage-dependent L-type calcium channel beta-1 subunit
Cacnb1	14.986	1	194000	15	43700000	MOUSE	IPI00421278	IPI00228423|IPI00420995|IPI00420994|IPI00626915|IPI00469128|IPI00420996|IPI00331393|IPI00626660|IPI00131720|IPI00473235|IPI00133518|IPI00421276|IPI00321850|IPI00421278|IPI00421277|IPI00648787	6	4	51.9	47	Splice Isoform 4 of Voltage-dependent L-type calcium channel beta-1 subunit
Cacnb1	14.986	1	194000	15	43700000	MOUSE	IPI00421277	IPI00228423|IPI00420995|IPI00420994|IPI00626915|IPI00469128|IPI00420996|IPI00331393|IPI00626660|IPI00131720|IPI00473235|IPI00133518|IPI00421276|IPI00321850|IPI00421278|IPI00421277|IPI00648787	7	4	51.9	47	Splice Isoform 3 of Voltage-dependent L-type calcium channel beta-1 subunit
Cacnb1	14.986	1	194000	15	43700000	MOUSE	IPI00648787	IPI00228423|IPI00420995|IPI00420994|IPI00626915|IPI00469128|IPI00420996|IPI00331393|IPI00626660|IPI00131720|IPI00473235|IPI00133518|IPI00421276|IPI00321850|IPI00421278|IPI00421277|IPI00648787	7	4	51.9	47	53 kDa protein
A230072E10Rik	85.9151	1	78900	86	315000000	MOUSE	IPI00416122	IPI00416122|IPI00416125|IPI00416124	33	23	349.21	48	Splice Isoform 1 of Protein CXorf17 homolog
A230072E10Rik	85.9151	1	78900	86	315000000	MOUSE	IPI00416125	IPI00416122|IPI00416125|IPI00416124	33	23	349.21	48	Activated spleen cDNA, RIKEN full-length enriched library, clone:F830107J15 product:similar to Hypothetical protein FLJ20506
A230072E10Rik	24.976	1	78900	25	152000000	MOUSE	IPI00416124	IPI00416122|IPI00416125|IPI00416124	38	7	93.69	48	Splice Isoform 2 of Protein CXorf17 homolog
4933426L22Rik	43.957	1	745000	44	80300000	MOUSE	IPI00667973	IPI00667973|IPI00662263|IPI00658234|IPI00469212|IPI00674793|IPI00674790|IPI00667997|IPI00663819|IPI00663467|IPI00675095|IPI00673120|IPI00678521|IPI00668146|IPI00671784|IPI00664216|IPI00666234|IPI00620148|IPI00663502|IPI00407623|IPI00380953|IPI00620474|IPI00621382|IPI00673050	22	26	343.38	49	PREDICTED: similar to KARP-1-binding protein isoform 13
4933426L22Rik	43.957	1	745000	44	80300000	MOUSE	IPI00662263	IPI00667973|IPI00662263|IPI00658234|IPI00469212|IPI00674793|IPI00674790|IPI00667997|IPI00663819|IPI00663467|IPI00675095|IPI00673120|IPI00678521|IPI00668146|IPI00671784|IPI00664216|IPI00666234|IPI00620148|IPI00663502|IPI00407623|IPI00380953|IPI00620474|IPI00621382|IPI00673050	22	26	343.38	49	PREDICTED: similar to KARP-1-binding protein isoform 2
LOC545389	42.958	1	745000	43	77100000	MOUSE	IPI00658234	IPI00667973|IPI00662263|IPI00658234|IPI00469212|IPI00674793|IPI00674790|IPI00667997|IPI00663819|IPI00663467|IPI00675095|IPI00673120|IPI00678521|IPI00668146|IPI00671784|IPI00664216|IPI00666234|IPI00620148|IPI00663502|IPI00407623|IPI00380953|IPI00620474|IPI00621382|IPI00673050	21	25	334.2	49	PREDICTED: hypothetical protein LOC545389 isoform 14
LOC545389	42.958	1	745000	43	77100000	MOUSE	IPI00469212	IPI00667973|IPI00662263|IPI00658234|IPI00469212|IPI00674793|IPI00674790|IPI00667997|IPI00663819|IPI00663467|IPI00675095|IPI00673120|IPI00678521|IPI00668146|IPI00671784|IPI00664216|IPI00666234|IPI00620148|IPI00663502|IPI00407623|IPI00380953|IPI00620474|IPI00621382|IPI00673050	21	25	334.2	49	PREDICTED: hypothetical protein LOC545389 isoform 1
4933426L22Rik	33.967	1	745000	34	47400000	MOUSE	IPI00674793	IPI00667973|IPI00662263|IPI00658234|IPI00469212|IPI00674793|IPI00674790|IPI00667997|IPI00663819|IPI00663467|IPI00675095|IPI00673120|IPI00678521|IPI00668146|IPI00671784|IPI00664216|IPI00666234|IPI00620148|IPI00663502|IPI00407623|IPI00380953|IPI00620474|IPI00621382|IPI00673050	23	23	307.08	49	PREDICTED: similar to KARP-1-binding protein isoform 12
4933426L22Rik	32.968	1	745000	33	48700000	MOUSE	IPI00674790	IPI00667973|IPI00662263|IPI00658234|IPI00469212|IPI00674793|IPI00674790|IPI00667997|IPI00663819|IPI00663467|IPI00675095|IPI00673120|IPI00678521|IPI00668146|IPI00671784|IPI00664216|IPI00666234|IPI00620148|IPI00663502|IPI00407623|IPI00380953|IPI00620474|IPI00621382|IPI00673050	23	23	306.73	49	PREDICTED: similar to KARP-1-binding protein isoform 10
4933426L22Rik	32.968	1	745000	33	48700000	MOUSE	IPI00667997	IPI00667973|IPI00662263|IPI00658234|IPI00469212|IPI00674793|IPI00674790|IPI00667997|IPI00663819|IPI00663467|IPI00675095|IPI00673120|IPI00678521|IPI00668146|IPI00671784|IPI00664216|IPI00666234|IPI00620148|IPI00663502|IPI00407623|IPI00380953|IPI00620474|IPI00621382|IPI00673050	23	23	306.73	49	PREDICTED: similar to KARP-1-binding protein isoform 11
LOC545389	31.969	1	745000	32	45500000	MOUSE	IPI00663819	IPI00667973|IPI00662263|IPI00658234|IPI00469212|IPI00674793|IPI00674790|IPI00667997|IPI00663819|IPI00663467|IPI00675095|IPI00673120|IPI00678521|IPI00668146|IPI00671784|IPI00664216|IPI00666234|IPI00620148|IPI00663502|IPI00407623|IPI00380953|IPI00620474|IPI00621382|IPI00673050	20	22	297.55	49	PREDICTED: hypothetical protein LOC545389 isoform 11
LOC545389	31.969	1	745000	32	45500000	MOUSE	IPI00663467	IPI00667973|IPI00662263|IPI00658234|IPI00469212|IPI00674793|IPI00674790|IPI00667997|IPI00663819|IPI00663467|IPI00675095|IPI00673120|IPI00678521|IPI00668146|IPI00671784|IPI00664216|IPI00666234|IPI00620148|IPI00663502|IPI00407623|IPI00380953|IPI00620474|IPI00621382|IPI00673050	20	22	297.55	49	PREDICTED: hypothetical protein LOC545389 isoform 12
LOC545389	31.969	1	745000	32	43200000	MOUSE	IPI00675095	IPI00667973|IPI00662263|IPI00658234|IPI00469212|IPI00674793|IPI00674790|IPI00667997|IPI00663819|IPI00663467|IPI00675095|IPI00673120|IPI00678521|IPI00668146|IPI00671784|IPI00664216|IPI00666234|IPI00620148|IPI00663502|IPI00407623|IPI00380953|IPI00620474|IPI00621382|IPI00673050	20	21	283.41	49	PREDICTED: hypothetical protein LOC545389 isoform 13
LOC545389	30.97	1	745000	31	44200000	MOUSE	IPI00673120	IPI00667973|IPI00662263|IPI00658234|IPI00469212|IPI00674793|IPI00674790|IPI00667997|IPI00663819|IPI00663467|IPI00675095|IPI00673120|IPI00678521|IPI00668146|IPI00671784|IPI00664216|IPI00666234|IPI00620148|IPI00663502|IPI00407623|IPI00380953|IPI00620474|IPI00621382|IPI00673050	21	21	282.28	49	PREDICTED: hypothetical protein LOC545389 isoform 10
4933426L22Rik	29.971	1	745000	30	45200000	MOUSE	IPI00678521	IPI00667973|IPI00662263|IPI00658234|IPI00469212|IPI00674793|IPI00674790|IPI00667997|IPI00663819|IPI00663467|IPI00675095|IPI00673120|IPI00678521|IPI00668146|IPI00671784|IPI00664216|IPI00666234|IPI00620148|IPI00663502|IPI00407623|IPI00380953|IPI00620474|IPI00621382|IPI00673050	22	21	276.97	49	PREDICTED: similar to KARP-1-binding protein isoform 9
LOC545389	26.974	1	745000	27	30200000	MOUSE	IPI00668146	IPI00667973|IPI00662263|IPI00658234|IPI00469212|IPI00674793|IPI00674790|IPI00667997|IPI00663819|IPI00663467|IPI00675095|IPI00673120|IPI00678521|IPI00668146|IPI00671784|IPI00664216|IPI00666234|IPI00620148|IPI00663502|IPI00407623|IPI00380953|IPI00620474|IPI00621382|IPI00673050	23	18	231.84	49	PREDICTED: hypothetical protein LOC545389 isoform 2
4933426L22Rik	23001	0	0	23	36500000	MOUSE	IPI00671784	IPI00667973|IPI00662263|IPI00658234|IPI00469212|IPI00674793|IPI00674790|IPI00667997|IPI00663819|IPI00663467|IPI00675095|IPI00673120|IPI00678521|IPI00668146|IPI00671784|IPI00664216|IPI00666234|IPI00620148|IPI00663502|IPI00407623|IPI00380953|IPI00620474|IPI00621382|IPI00673050	21	16	210.4	49	PREDICTED: similar to KARP-1-binding protein isoform 6
LOC545389	22001	0	0	22	33300000	MOUSE	IPI00664216	IPI00667973|IPI00662263|IPI00658234|IPI00469212|IPI00674793|IPI00674790|IPI00667997|IPI00663819|IPI00663467|IPI00675095|IPI00673120|IPI00678521|IPI00668146|IPI00671784|IPI00664216|IPI00666234|IPI00620148|IPI00663502|IPI00407623|IPI00380953|IPI00620474|IPI00621382|IPI00673050	18	15	201.22	49	PREDICTED: hypothetical protein LOC545389 isoform 7
LOC545389	8.99201	1	745000	9	11600000	MOUSE	IPI00666234	IPI00667973|IPI00662263|IPI00658234|IPI00469212|IPI00674793|IPI00674790|IPI00667997|IPI00663819|IPI00663467|IPI00675095|IPI00673120|IPI00678521|IPI00668146|IPI00671784|IPI00664216|IPI00666234|IPI00620148|IPI00663502|IPI00407623|IPI00380953|IPI00620474|IPI00621382|IPI00673050	22	6	85.52	49	PREDICTED: hypothetical protein LOC545389 isoform 8
LOC545389	8.99201	1	745000	9	11600000	MOUSE	IPI00620148	IPI00667973|IPI00662263|IPI00658234|IPI00469212|IPI00674793|IPI00674790|IPI00667997|IPI00663819|IPI00663467|IPI00675095|IPI00673120|IPI00678521|IPI00668146|IPI00671784|IPI00664216|IPI00666234|IPI00620148|IPI00663502|IPI00407623|IPI00380953|IPI00620474|IPI00621382|IPI00673050	22	6	85.52	49	Adult male testis cDNA, RIKEN full-length enriched library, clone:4933426L22 product:KARP-1-BINDING PROTEIN 2 (KAB2) homolog
4933426L22Rik	7001	0	0	7	22200000	MOUSE	IPI00663502	IPI00667973|IPI00662263|IPI00658234|IPI00469212|IPI00674793|IPI00674790|IPI00667997|IPI00663819|IPI00663467|IPI00675095|IPI00673120|IPI00678521|IPI00668146|IPI00671784|IPI00664216|IPI00666234|IPI00620148|IPI00663502|IPI00407623|IPI00380953|IPI00620474|IPI00621382|IPI00673050	28	5	66.16	49	PREDICTED: similar to KARP-1-binding protein isoform 1
LOC545389	6001	0	0	6	19000000	MOUSE	IPI00407623	IPI00667973|IPI00662263|IPI00658234|IPI00469212|IPI00674793|IPI00674790|IPI00667997|IPI00663819|IPI00663467|IPI00675095|IPI00673120|IPI00678521|IPI00668146|IPI00671784|IPI00664216|IPI00666234|IPI00620148|IPI00663502|IPI00407623|IPI00380953|IPI00620474|IPI00621382|IPI00673050	22	4	56.98	49	LOC545389 protein
AW555464	5001	0	0	5	4760000	MOUSE	IPI00380953	IPI00667973|IPI00662263|IPI00658234|IPI00469212|IPI00674793|IPI00674790|IPI00667997|IPI00663819|IPI00663467|IPI00675095|IPI00673120|IPI00678521|IPI00668146|IPI00671784|IPI00664216|IPI00666234|IPI00620148|IPI00663502|IPI00407623|IPI00380953|IPI00620474|IPI00621382|IPI00673050	4	4	49.82	49	Adult male brain UNDEFINED_CELL_LINE cDNA, RIKEN full-length enriched library, clone:M5C1034M18 product:hypothetical Forkhead-associated (FHA)/Forkhead-associated (FHA) domain profile/Proline-rich region profile/SMAD/FHA containing protein, full insert sequence
AW555464	5001	0	0	5	4760000	MOUSE	IPI00620474	IPI00667973|IPI00662263|IPI00658234|IPI00469212|IPI00674793|IPI00674790|IPI00667997|IPI00663819|IPI00663467|IPI00675095|IPI00673120|IPI00678521|IPI00668146|IPI00671784|IPI00664216|IPI00666234|IPI00620148|IPI00663502|IPI00407623|IPI00380953|IPI00620474|IPI00621382|IPI00673050	4	4	49.82	49	Adult male brain UNDEFINED_CELL_LINE cDNA, RIKEN full-length enriched library, clone:M5C1089H08 product:hypothetical protein, full insert sequence.
AW555464	4001	0	0	4	3340000	MOUSE	IPI00621382	IPI00667973|IPI00662263|IPI00658234|IPI00469212|IPI00674793|IPI00674790|IPI00667997|IPI00663819|IPI00663467|IPI00675095|IPI00673120|IPI00678521|IPI00668146|IPI00671784|IPI00664216|IPI00666234|IPI00620148|IPI00663502|IPI00407623|IPI00380953|IPI00620474|IPI00621382|IPI00673050	3	3	35.6	49	143 kDa protein
LOC545389	3001	0	0	3	4950000	MOUSE	IPI00673050	IPI00667973|IPI00662263|IPI00658234|IPI00469212|IPI00674793|IPI00674790|IPI00667997|IPI00663819|IPI00663467|IPI00675095|IPI00673120|IPI00678521|IPI00668146|IPI00671784|IPI00664216|IPI00666234|IPI00620148|IPI00663502|IPI00407623|IPI00380953|IPI00620474|IPI00621382|IPI00673050	25	2	24.56	49	PREDICTED: hypothetical protein LOC545389 isoform 4
Brd4	21.4898	2	125000	43	148000000	MOUSE	IPI00652110	IPI00652110|IPI00314134|IPI00454097|IPI00410791|IPI00410792|IPI00129480|IPI00625004|IPI00460442|IPI00622700	24	25	341.58	50	14 days pregnant adult female placenta cDNA, RIKEN full-length enriched library, clone:M5C1072G19 product:bromodomain containing 4, full insert sequence
Brd4	21.4898	2	125000	43	148000000	MOUSE	IPI00314134	IPI00652110|IPI00314134|IPI00454097|IPI00410791|IPI00410792|IPI00129480|IPI00625004|IPI00460442|IPI00622700	25	25	341.58	50	Splice Isoform 1 of Bromodomain-containing protein 4
Brd4	14.993	2	125000	30	107000000	MOUSE	IPI00454097	IPI00652110|IPI00314134|IPI00454097|IPI00410791|IPI00410792|IPI00129480|IPI00625004|IPI00460442|IPI00622700	30	17	244.17	50	Splice Isoform 2 of Bromodomain-containing protein 4
Brd3	7.99301	1	77300	8	31300000	MOUSE	IPI00410791	IPI00652110|IPI00314134|IPI00454097|IPI00410791|IPI00410792|IPI00129480|IPI00625004|IPI00460442|IPI00622700	6	5	61.52	50	Splice Isoform 1 of Bromodomain-containing protein 3
Brd3	6.99401	1	77300	7	30000000	MOUSE	IPI00410792	IPI00652110|IPI00314134|IPI00454097|IPI00410791|IPI00410792|IPI00129480|IPI00625004|IPI00460442|IPI00622700	4	4	52.11	50	Splice Isoform 2 of Bromodomain-containing protein 3
Brdt	7001	0	0	7	20400000	MOUSE	IPI00129480	IPI00652110|IPI00314134|IPI00454097|IPI00410791|IPI00410792|IPI00129480|IPI00625004|IPI00460442|IPI00622700	5	4	45.82	50	Bromodomain-containing female sterile homeotic-like protein
Brdt	7001	0	0	7	20400000	MOUSE	IPI00625004	IPI00652110|IPI00314134|IPI00454097|IPI00410791|IPI00410792|IPI00129480|IPI00625004|IPI00460442|IPI00622700	5	4	45.82	50	Bromodomain-containing protein
Brd2	3001	0	0	3	7600000	MOUSE	IPI00460442	IPI00652110|IPI00314134|IPI00454097|IPI00410791|IPI00410792|IPI00129480|IPI00625004|IPI00460442|IPI00622700	2	3	38.53	50	Female sterile homeotic-related protein Frg-1
Brd2	3001	0	0	3	7600000	MOUSE	IPI00622700	IPI00652110|IPI00314134|IPI00454097|IPI00410791|IPI00410792|IPI00129480|IPI00625004|IPI00460442|IPI00622700	3	3	38.53	50	Bromodomain containing 2 isoform B
Ptpn23	41001	0	0	41	119000000	MOUSE	IPI00464166	IPI00464166|IPI00606716|IPI00671638|IPI00674412|IPI00671071	20	22	336.1	51	Splice Isoform 1 of Tyrosine-protein phosphatase non-receptor type 23
Ptpn23	41001	0	0	41	119000000	MOUSE	IPI00606716	IPI00464166|IPI00606716|IPI00671638|IPI00674412|IPI00671071	20	22	336.1	51	Splice Isoform 2 of Tyrosine-protein phosphatase non-receptor type 23
Ptpn23	41001	0	0	41	119000000	MOUSE	IPI00671638	IPI00464166|IPI00606716|IPI00671638|IPI00674412|IPI00671071	20	22	336.1	51	PREDICTED: similar to Tyrosine-protein phosphatase, non-receptor type 23 isoform 5
Ptpn23	20001	0	0	20	39000000	MOUSE	IPI00674412	IPI00464166|IPI00606716|IPI00671638|IPI00674412|IPI00671071	9	6	108.14	51	PREDICTED: similar to Tyrosine-protein phosphatase, non-receptor type 23 isoform 2
Ptpn23	11001	0	0	11	13600000	MOUSE	IPI00671071	IPI00464166|IPI00606716|IPI00671638|IPI00674412|IPI00671071	13	3	45.31	51	PREDICTED: similar to Tyrosine-protein phosphatase, non-receptor type 23 isoform 3
Dpysl5	5.5711	14	5770000	78	505000000	MOUSE	IPI00318578	IPI00318578|IPI00624192|IPI00654029	62	22	326.95	52	Dihydropyrimidinase-related protein 5
Dpysl5	5.5711	14	5770000	78	505000000	MOUSE	IPI00624192	IPI00318578|IPI00624192|IPI00654029	63	22	326.95	52	62 kDa protein
IPI00654029	1.14284	7	3860000	8	27400000	MOUSE	IPI00654029	IPI00318578|IPI00624192|IPI00654029	65	3	43.76	52	Hypothetical protein
IPI00604969_reverse	42001	0	0	42	207000000	FALSE	IPI00604969_reverse	IPI00604969_reverse|IPI00649606|IPI00650020|IPI00227881|IPI00625783	2	30	325.63	53	TiTin isoform N2-A
Rapgef6	6001	0	0	6	6030000	MOUSE	IPI00649606	IPI00604969_reverse|IPI00649606|IPI00650020|IPI00227881|IPI00625783	6	6	80.82	53	Novel protein similar to human PDZ domain containing guanine nucleotide exchange factor (GEF) 2 PDZGEF2
Rapgef6	6001	0	0	6	6030000	MOUSE	IPI00650020	IPI00604969_reverse|IPI00649606|IPI00650020|IPI00227881|IPI00625783	6	6	80.82	53	Novel protein similar to human PDZ domain containing guanine nucleotide exchange factor (GEF) 2 PDZGEF2
Dicer1	2001	0	0	2	4370000	MOUSE	IPI00227881	IPI00604969_reverse|IPI00649606|IPI00650020|IPI00227881|IPI00625783	0	2	19.27	53	Dicer1
Dicer1	2001	0	0	2	4370000	MOUSE	IPI00625783	IPI00604969_reverse|IPI00649606|IPI00650020|IPI00227881|IPI00625783	0	2	19.27	53	Dicer1 protein
Caskin1	32001	0	0	32	98500000	MOUSE	IPI00553267	IPI00553267|IPI00553792|IPI00411109|IPI00553626	26	23	320.35	54	Splice Isoform 1 of Caskin-1
Caskin1	32001	0	0	32	98500000	MOUSE	IPI00553792	IPI00553267|IPI00553792|IPI00411109|IPI00553626	28	23	320.35	54	Splice Isoform 2 of Caskin-1
Caskin1	30001	0	0	30	93700000	MOUSE	IPI00411109	IPI00553267|IPI00553792|IPI00411109|IPI00553626	26	22	301.06	54	Splice Isoform 3 of Caskin-1
Caskin1	9001	0	0	9	23700000	MOUSE	IPI00553626	IPI00553267|IPI00553792|IPI00411109|IPI00553626	30	6	85.34	54	Splice Isoform 4 of Caskin-1
Etfdh	11.8736	8	1990000	95	452000000	MOUSE	IPI00121322	IPI00121322	41	21	319.03	55	Electron transfer flavoprotein-ubiquinone oxidoreductase, mitochondrial precursor
Nbea	36001	0	0	36	105000000	MOUSE	IPI00469204	IPI00469204|IPI00320836|IPI00320831|IPI00421047|IPI00625595|IPI00227851	13	24	316.56	56	Splice Isoform 1 of Neurobeachin protein
Nbea	36001	0	0	36	105000000	MOUSE	IPI00320836	IPI00469204|IPI00320836|IPI00320831|IPI00421047|IPI00625595|IPI00227851	13	24	316.56	56	Splice Isoform 4 of Neurobeachin protein
Nbea	32001	0	0	32	98400000	MOUSE	IPI00320831	IPI00469204|IPI00320836|IPI00320831|IPI00421047|IPI00625595|IPI00227851	12	23	299.47	56	Splice Isoform 3 of Neurobeachin protein
Nbea	7001	0	0	7	21000000	MOUSE	IPI00421047	IPI00469204|IPI00320836|IPI00320831|IPI00421047|IPI00625595|IPI00227851	13	7	86.12	56	Splice Isoform 2 of Neurobeachin protein
Lrba	5001	0	0	5	10800000	MOUSE	IPI00625595	IPI00469204|IPI00320836|IPI00320831|IPI00421047|IPI00625595|IPI00227851	2	4	38.87	56	13 days embryo heart cDNA, RIKEN full-length enriched library, clone:D330001C05 product:LPS-responsive beige-like anchor, full insert sequence.
Lrba	4001	0	0	4	9330000	MOUSE	IPI00227851	IPI00469204|IPI00320836|IPI00320831|IPI00421047|IPI00625595|IPI00227851	1	3	28.08	56	LBA
Nlgn1	13.4268	7	6020000	94	349000000	MOUSE	IPI00309113	IPI00309113|IPI00227168|IPI00468605|IPI00650010|IPI00309114	35	20	308.7	57	Splice Isoform 1 of Neuroligin-1 precursor
Nlgn3	8.63567	11	4180000	95	439000000	MOUSE	IPI00227168	IPI00309113|IPI00227168|IPI00468605|IPI00650010|IPI00309114	36	18	291.04	57	Neuroligin-3 precursor
Nlgn2	18.994	3	1400000	57	220000000	MOUSE	IPI00468605	IPI00309113|IPI00227168|IPI00468605|IPI00650010|IPI00309114	22	13	192.43	57	Neuroligin-2 precursor
Nlgn2	38.962	1	228000	39	160000000	MOUSE	IPI00650010	IPI00309113|IPI00227168|IPI00468605|IPI00650010|IPI00309114	29	4	66.16	57	Ortholog of human and rat neuroligin 2 NLGN2
Nlgn1	17.983	1	123000	18	68100000	MOUSE	IPI00309114	IPI00309113|IPI00227168|IPI00468605|IPI00650010|IPI00309114	22	4	60.93	57	Splice Isoform 2 of Neuroligin-1 precursor
Ddx42	13.6624	3	3810000	41	117000000	MOUSE	IPI00329839	IPI00329839	36	19	297.2	58	Activated spleen cDNA, RIKEN full-length enriched library, clone:F830007J01 product:DEAD (Asp-Glu-Ala-Asp) box polypeptide 42, full insert sequence
Btbd11	34001	0	0	34	129000000	MOUSE	IPI00556801	IPI00556801|IPI00224296|IPI00474324	33	21	292.19	59	BTB (POZ) domain containing 11 isoform 1
Btbd11	12001	0	0	12	44900000	MOUSE	IPI00224296	IPI00556801|IPI00224296|IPI00474324	29	6	83.18	59	Adult male medulla oblongata cDNA, RIKEN full-length enriched library, clone:6330404E16 product:hypothetical BTB/POZ domain containing protein, full insert sequence
Btbd11	5001	0	0	5	5650000	MOUSE	IPI00474324	IPI00556801|IPI00224296|IPI00474324	44	4	50.31	59	Adult male thymus cDNA, RIKEN full-length enriched library, clone:5830434K11 product:hypothetical protein, full insert sequence
Cbl	41001	0	0	41	145000000	MOUSE	IPI00652341	IPI00652341|IPI00323590|IPI00466053|IPI00660894|IPI00266006|IPI00676153|IPI00652641	33	20	289.44	60	2 days neonate thymus thymic cells cDNA, RIKEN full-length enriched library, clone:E430004P21 product:Casitas B-lineage lymphoma, full insert sequence
Cbl	40001	0	0	40	137000000	MOUSE	IPI00323590	IPI00652341|IPI00323590|IPI00466053|IPI00660894|IPI00266006|IPI00676153|IPI00652641	30	19	270.7	60	CBL E3 ubiquitin protein ligase
Cblb	13001	0	0	13	50700000	MOUSE	IPI00466053	IPI00652341|IPI00323590|IPI00466053|IPI00660894|IPI00266006|IPI00676153|IPI00652641	7	5	71.62	60	PREDICTED: Casitas B-lineage lymphoma b isoform 1
Cblb	10001	0	0	10	47900000	MOUSE	IPI00660894	IPI00652341|IPI00323590|IPI00466053|IPI00660894|IPI00266006|IPI00676153|IPI00652641	4	4	60.63	60	PREDICTED: Casitas B-lineage lymphoma b isoform 3
Cblb	3001	0	0	3	4100000	MOUSE	IPI00266006	IPI00652341|IPI00323590|IPI00466053|IPI00660894|IPI00266006|IPI00676153|IPI00652641	2	2	27.59	60	Adult male testis cDNA, RIKEN full-length enriched library, clone:4932438G12 product:Casitas B-lineage lymphoma b, full insert sequence
LOC633771	2001	0	0	2	9710000	MOUSE	IPI00676153	IPI00652341|IPI00323590|IPI00466053|IPI00660894|IPI00266006|IPI00676153|IPI00652641	7	1	17.84	60	PREDICTED: similar to CBL E3 ubiquitin protein ligase (Signal transduction protein CBL) (Proto-oncogene c-CBL) (Casitas B-lineage lymphoma proto-oncogene)
IPI00652641	6001	0	0	6	38100000	MOUSE	IPI00652641	IPI00652341|IPI00323590|IPI00466053|IPI00660894|IPI00266006|IPI00676153|IPI00652641	12	1	17.08	60	16 kDa protein
Lta4h	38001	0	0	38	201000000	MOUSE	IPI00229527	IPI00229527	44	20	289.05	61	Leukotriene A-4 hydrolase
Gm1052	46.954	1	270000	47	297000000	MOUSE	IPI00378764	IPI00378764	39	18	285.69	62	PREDICTED: similar to Neurosecretory protein VGF precursor (VGF8a protein) isoform 1
Syn1	38001	0	0	38	109000000	MOUSE	IPI00649886	IPI00649886|IPI00136372|IPI00649467|IPI00469548|IPI00134492|IPI00463761	49	20	277.63	63	Splice Isoform Ia of Synapsin-1
Syn1	36001	0	0	36	107000000	MOUSE	IPI00136372	IPI00649886|IPI00136372|IPI00649467|IPI00469548|IPI00134492|IPI00463761	46	18	257.77	63	Splice Isoform Ib of Synapsin-1
Syn1	36001	0	0	36	105000000	MOUSE	IPI00649467	IPI00649886|IPI00136372|IPI00649467|IPI00469548|IPI00134492|IPI00463761	47	18	253.65	63	Splice Isoform 3 of Synapsin-1
Syn2	14001	0	0	14	31300000	MOUSE	IPI00469548	IPI00649886|IPI00136372|IPI00649467|IPI00469548|IPI00134492|IPI00463761	15	6	93.55	63	Splice Isoform IIa of Synapsin-2
Syn2	13001	0	0	13	30600000	MOUSE	IPI00134492	IPI00649886|IPI00136372|IPI00649467|IPI00469548|IPI00134492|IPI00463761	17	5	84.06	63	Splice Isoform IIb of Synapsin-2
Syn3	4001	0	0	4	3220000	MOUSE	IPI00463761	IPI00649886|IPI00136372|IPI00649467|IPI00469548|IPI00134492|IPI00463761	8	4	45.93	63	Synapsin-3
A930033C01Rik	57001	0	0	57	133000000	MOUSE	IPI00675641	IPI00675641|IPI00129397|IPI00659918|IPI00659298|IPI00667019	30	19	277.33	64	PREDICTED: similar to RIM binding protein 2 (RIM-BP2) isoform 2
A930033C01Rik	56001	0	0	56	131000000	MOUSE	IPI00129397	IPI00675641|IPI00129397|IPI00659918|IPI00659298|IPI00667019	27	18	259.5	64	RIM binding protein 2
LOC637661	56001	0	0	56	131000000	MOUSE	IPI00659918	IPI00675641|IPI00129397|IPI00659918|IPI00659298|IPI00667019	27	18	259.5	64	PREDICTED: similar to RIM binding protein 2 (RIM-BP2) isoform 1
LOC637661	52001	0	0	52	127000000	MOUSE	IPI00659298	IPI00675641|IPI00129397|IPI00659918|IPI00659298|IPI00667019	26	16	235.62	64	PREDICTED: similar to RIM binding protein 2 (RIM-BP2) isoform 2
A930033C01Rik	52001	0	0	52	127000000	MOUSE	IPI00667019	IPI00675641|IPI00129397|IPI00659918|IPI00659298|IPI00667019	26	16	235.62	64	PREDICTED: similar to RIM binding protein 2 (RIM-BP2) isoform 3
Idh3b	22.4964	6	5100000	135	725000000	MOUSE	IPI00126635	IPI00126635	51	18	277.16	65	Tumor-related protein
Tubb5	48001	0	0	48	194000000	MOUSE	IPI00117352	IPI00117352|IPI00169463|IPI00458204|IPI00338039|IPI00675926|IPI00653247|IPI00330805|IPI00109061|IPI00109073|IPI00112251|IPI00122928|IPI00662501|IPI00672589|IPI00674206|IPI00348094|IPI00606774|IPI00605771|IPI00673859|IPI00664619|IPI00668064	63	20	273.24	66	Tubulin beta-5 chain
Tubb2c	39001	0	0	39	183000000	MOUSE	IPI00169463	IPI00117352|IPI00169463|IPI00458204|IPI00338039|IPI00675926|IPI00653247|IPI00330805|IPI00109061|IPI00109073|IPI00112251|IPI00122928|IPI00662501|IPI00672589|IPI00674206|IPI00348094|IPI00606774|IPI00605771|IPI00673859|IPI00664619|IPI00668064	57	20	259.77	66	Tubulin beta-2C chain
LOC433839	38001	0	0	38	182000000	MOUSE	IPI00458204	IPI00117352|IPI00169463|IPI00458204|IPI00338039|IPI00675926|IPI00653247|IPI00330805|IPI00109061|IPI00109073|IPI00112251|IPI00122928|IPI00662501|IPI00672589|IPI00674206|IPI00348094|IPI00606774|IPI00605771|IPI00673859|IPI00664619|IPI00668064	56	19	246.47	66	PREDICTED: similar to tubulin, beta, 2
Tubb2a	44001	0	0	44	182000000	MOUSE	IPI00338039	IPI00117352|IPI00169463|IPI00458204|IPI00338039|IPI00675926|IPI00653247|IPI00330805|IPI00109061|IPI00109073|IPI00112251|IPI00122928|IPI00662501|IPI00672589|IPI00674206|IPI00348094|IPI00606774|IPI00605771|IPI00673859|IPI00664619|IPI00668064	54	17	241.52	66	Tubulin, beta 2
LOC637137	33001	0	0	33	165000000	MOUSE	IPI00675926	IPI00117352|IPI00169463|IPI00458204|IPI00338039|IPI00675926|IPI00653247|IPI00330805|IPI00109061|IPI00109073|IPI00112251|IPI00122928|IPI00662501|IPI00672589|IPI00674206|IPI00348094|IPI00606774|IPI00605771|IPI00673859|IPI00664619|IPI00668064	53	18	230.4	66	PREDICTED: similar to tubulin, beta, 2
Tubb2b	42001	0	0	42	171000000	MOUSE	IPI00653247	IPI00117352|IPI00169463|IPI00458204|IPI00338039|IPI00675926|IPI00653247|IPI00330805|IPI00109061|IPI00109073|IPI00112251|IPI00122928|IPI00662501|IPI00672589|IPI00674206|IPI00348094|IPI00606774|IPI00605771|IPI00673859|IPI00664619|IPI00668064	56	16	229.94	66	13 days embryo liver cDNA, RIKEN full-length enriched library, clone:I920064F20 product:tubulin, beta 2, full insert sequence
Tubb4	32001	0	0	32	172000000	MOUSE	IPI00330805	IPI00117352|IPI00169463|IPI00458204|IPI00338039|IPI00675926|IPI00653247|IPI00330805|IPI00109061|IPI00109073|IPI00112251|IPI00122928|IPI00662501|IPI00672589|IPI00674206|IPI00348094|IPI00606774|IPI00605771|IPI00673859|IPI00664619|IPI00668064	50	17	229.28	66	Tubulin, beta 4
Tubb2b	43001	0	0	43	179000000	MOUSE	IPI00109061	IPI00117352|IPI00169463|IPI00458204|IPI00338039|IPI00675926|IPI00653247|IPI00330805|IPI00109061|IPI00109073|IPI00112251|IPI00122928|IPI00662501|IPI00672589|IPI00674206|IPI00348094|IPI00606774|IPI00605771|IPI00673859|IPI00664619|IPI00668064	51	16	229.11	66	ES cells cDNA, RIKEN full-length enriched library, clone:2410129E14 product:tubulin beta-4 chain homolog
Tubb4	31001	0	0	31	166000000	MOUSE	IPI00109073	IPI00117352|IPI00169463|IPI00458204|IPI00338039|IPI00675926|IPI00653247|IPI00330805|IPI00109061|IPI00109073|IPI00112251|IPI00122928|IPI00662501|IPI00672589|IPI00674206|IPI00348094|IPI00606774|IPI00605771|IPI00673859|IPI00664619|IPI00668064	47	16	213.29	66	Tubulin beta-4 chain
Tubb3	37001	0	0	37	144000000	MOUSE	IPI00112251	IPI00117352|IPI00169463|IPI00458204|IPI00338039|IPI00675926|IPI00653247|IPI00330805|IPI00109061|IPI00109073|IPI00112251|IPI00122928|IPI00662501|IPI00672589|IPI00674206|IPI00348094|IPI00606774|IPI00605771|IPI00673859|IPI00664619|IPI00668064	27	11	156.77	66	Tubulin beta-3 chain
Tubb6	21001	0	0	21	99300000	MOUSE	IPI00122928	IPI00117352|IPI00169463|IPI00458204|IPI00338039|IPI00675926|IPI00653247|IPI00330805|IPI00109061|IPI00109073|IPI00112251|IPI00122928|IPI00662501|IPI00672589|IPI00674206|IPI00348094|IPI00606774|IPI00605771|IPI00673859|IPI00664619|IPI00668064	19	9	120.22	66	Tubulin beta-6 chain
LOC632223	13001	0	0	13	93600000	MOUSE	IPI00662501	IPI00117352|IPI00169463|IPI00458204|IPI00338039|IPI00675926|IPI00653247|IPI00330805|IPI00109061|IPI00109073|IPI00112251|IPI00122928|IPI00662501|IPI00672589|IPI00674206|IPI00348094|IPI00606774|IPI00605771|IPI00673859|IPI00664619|IPI00668064	19	7	94.99	66	PREDICTED: similar to tubulin, beta 3
LOC631582	11001	0	0	11	75600000	MOUSE	IPI00672589	IPI00117352|IPI00169463|IPI00458204|IPI00338039|IPI00675926|IPI00653247|IPI00330805|IPI00109061|IPI00109073|IPI00112251|IPI00122928|IPI00662501|IPI00672589|IPI00674206|IPI00348094|IPI00606774|IPI00605771|IPI00673859|IPI00664619|IPI00668064	35	6	78.27	66	PREDICTED: similar to Tubulin beta chain (T beta-15) isoform 1
LOC631582	11001	0	0	11	75600000	MOUSE	IPI00674206	IPI00117352|IPI00169463|IPI00458204|IPI00338039|IPI00675926|IPI00653247|IPI00330805|IPI00109061|IPI00109073|IPI00112251|IPI00122928|IPI00662501|IPI00672589|IPI00674206|IPI00348094|IPI00606774|IPI00605771|IPI00673859|IPI00664619|IPI00668064	47	6	78.27	66	PREDICTED: similar to Tubulin beta chain (T beta-15) isoform 2
LOC545486	10001	0	0	10	66100000	MOUSE	IPI00348094	IPI00117352|IPI00169463|IPI00458204|IPI00338039|IPI00675926|IPI00653247|IPI00330805|IPI00109061|IPI00109073|IPI00112251|IPI00122928|IPI00662501|IPI00672589|IPI00674206|IPI00348094|IPI00606774|IPI00605771|IPI00673859|IPI00664619|IPI00668064	13	5	57.05	66	PREDICTED: similar to beta tubulin 1, class VI
LOC544939	5001	0	0	5	42600000	MOUSE	IPI00606774	IPI00117352|IPI00169463|IPI00458204|IPI00338039|IPI00675926|IPI00653247|IPI00330805|IPI00109061|IPI00109073|IPI00112251|IPI00122928|IPI00662501|IPI00672589|IPI00674206|IPI00348094|IPI00606774|IPI00605771|IPI00673859|IPI00664619|IPI00668064	12	4	42.52	66	PREDICTED: similar to Tubulin beta chain (T beta-15)
LOC545887	7001	0	0	7	35000000	MOUSE	IPI00605771	IPI00117352|IPI00169463|IPI00458204|IPI00338039|IPI00675926|IPI00653247|IPI00330805|IPI00109061|IPI00109073|IPI00112251|IPI00122928|IPI00662501|IPI00672589|IPI00674206|IPI00348094|IPI00606774|IPI00605771|IPI00673859|IPI00664619|IPI00668064	14	3	39.17	66	PREDICTED: similar to tubulin, beta 3
LOC383999	3001	0	0	3	4950000	MOUSE	IPI00673859	IPI00117352|IPI00169463|IPI00458204|IPI00338039|IPI00675926|IPI00653247|IPI00330805|IPI00109061|IPI00109073|IPI00112251|IPI00122928|IPI00662501|IPI00672589|IPI00674206|IPI00348094|IPI00606774|IPI00605771|IPI00673859|IPI00664619|IPI00668064	11	2	23.64	66	PREDICTED: similar to tubulin, beta 5
LOC631043	2001	0	0	2	3950000	MOUSE	IPI00664619	IPI00117352|IPI00169463|IPI00458204|IPI00338039|IPI00675926|IPI00653247|IPI00330805|IPI00109061|IPI00109073|IPI00112251|IPI00122928|IPI00662501|IPI00672589|IPI00674206|IPI00348094|IPI00606774|IPI00605771|IPI00673859|IPI00664619|IPI00668064	10	2	21.82	66	PREDICTED: similar to Tubulin beta chain (T beta-15)
LOC631034	3001	0	0	3	38700000	MOUSE	IPI00668064	IPI00117352|IPI00169463|IPI00458204|IPI00338039|IPI00675926|IPI00653247|IPI00330805|IPI00109061|IPI00109073|IPI00112251|IPI00122928|IPI00662501|IPI00672589|IPI00674206|IPI00348094|IPI00606774|IPI00605771|IPI00673859|IPI00664619|IPI00668064	18	2	20.7	66	PREDICTED: similar to Tubulin beta chain (T beta-15)
Sod2	1.86613	127	150000000	237	7150000000	MOUSE	IPI00109109	IPI00109109	81	16	272.41	67	Superoxide dismutase [Mn], mitochondrial precursor
9430020K01Rik	29001	0	0	29	77100000	MOUSE	IPI00129924	IPI00129924	27	19	270.99	68	PREDICTED: hypothetical protein LOC240185
Lrch1	44001	0	0	44	114000000	MOUSE	IPI00420521	IPI00420521|IPI00626725|IPI00623993	32	18	266.09	69	PREDICTED: leucine-rich repeats and calponin homology (CH) domain containing 1
Lrch1	44001	0	0	44	114000000	MOUSE	IPI00626725	IPI00420521|IPI00626725|IPI00623993	38	18	266.09	69	In vitro fertilized eggs cDNA, RIKEN full-length enriched library, clone:7420416A21 product:calponin homology
Lrch1	12001	0	0	12	33600000	MOUSE	IPI00623993	IPI00420521|IPI00626725|IPI00623993	26	5	68.89	69	Adult male medulla oblongata cDNA, RIKEN full-length enriched library, clone:6330544D20 product:calponin homology (CH) domain containing 1, full insert sequence
Lrpap1	16.4961	4	1400000	66	341000000	MOUSE	IPI00469307	IPI00469307	47	20	264.02	70	Alpha-2-macroglobulin receptor-associated protein precursor
Ppp1r10	23.4888	2	1260000	47	101000000	MOUSE	IPI00330483	IPI00330483|IPI00553250	34	18	263.69	71	Splice Isoform 1 of Protein phosphatase 1 regulatory subunit 10
Ppp1r10	22.989	2	1260000	46	94000000	MOUSE	IPI00553250	IPI00330483|IPI00553250	32	17	242.26	71	Splice Isoform 2 of Protein phosphatase 1 regulatory subunit 10
Ogt	39001	0	0	39	163000000	MOUSE	IPI00420870	IPI00420870	25	19	263.55	72	O-linked N-acetylglucosamine transferase
Mtap1a	24001	0	0	24	48300000	MOUSE	IPI00676243	IPI00676243|IPI00658501|IPI00408909	12	22	263.41	73	PREDICTED: similar to microtubule-associated protein 1 A isoform 3
Mtap1a	24001	0	0	24	48300000	MOUSE	IPI00658501	IPI00676243|IPI00658501|IPI00408909	13	22	263.41	73	PREDICTED: similar to microtubule-associated protein 1 A isoform 5
Mtap1a	24001	0	0	24	48300000	MOUSE	IPI00408909	IPI00676243|IPI00658501|IPI00408909	13	22	263.41	73	PREDICTED: similar to microtubule-associated protein 1 A isoform 1
Hivep2	50001	0	0	50	99900000	MOUSE	IPI00115900	IPI00115900	13	21	262.58	74	Human immunodeficiency virus type I enhancer-binding protein 2 homolog
1500005I02Rik	20.6601	3	4510000	62	391000000	MOUSE	IPI00119130	IPI00119130|IPI00187338|IPI00309999_reverse|IPI00627061_reverse|IPI00676287_reverse|IPI00676224_reverse|IPI00622675_reverse	48	17	262.24	75	Adult male cerebellum cDNA, RIKEN full-length enriched library, clone:1500005I02 product:hypothetical BTB/POZ domain containing protein, full insert sequence
Bai3	7001	0	0	7	14200000	MOUSE	IPI00187338	IPI00119130|IPI00187338|IPI00309999_reverse|IPI00627061_reverse|IPI00676287_reverse|IPI00676224_reverse|IPI00622675_reverse	5	5	55.57	75	Brain-specific angiogenesis inhibitor 3 precursor
IPI00309999_reverse	6001	0	0	6	23700000	FALSE	IPI00309999_reverse	IPI00119130|IPI00187338|IPI00309999_reverse|IPI00627061_reverse|IPI00676287_reverse|IPI00676224_reverse|IPI00622675_reverse	2	4	45.05	75	Laminin alpha-2 chain precursor
IPI00627061_reverse	5001	0	0	5	14100000	FALSE	IPI00627061_reverse	IPI00119130|IPI00187338|IPI00309999_reverse|IPI00627061_reverse|IPI00676287_reverse|IPI00676224_reverse|IPI00622675_reverse	1	3	32.58	75	MKIAA4087 protein
IPI00676287_reverse	4001	0	0	4	10500000	FALSE	IPI00676287_reverse	IPI00119130|IPI00187338|IPI00309999_reverse|IPI00627061_reverse|IPI00676287_reverse|IPI00676224_reverse|IPI00622675_reverse	1	3	30.95	75	PREDICTED: similar to CG18255-PA, isoform A
IPI00676224_reverse	3001	0	0	3	9250000	FALSE	IPI00676224_reverse	IPI00119130|IPI00187338|IPI00309999_reverse|IPI00627061_reverse|IPI00676287_reverse|IPI00676224_reverse|IPI00622675_reverse	0	2	21.85	75	PREDICTED: similar to CG18255-PA, isoform A
IPI00622675_reverse	4001	0	0	4	11400000	FALSE	IPI00622675_reverse	IPI00119130|IPI00187338|IPI00309999_reverse|IPI00627061_reverse|IPI00676287_reverse|IPI00676224_reverse|IPI00622675_reverse	0	2	21.12	75	319 kDa protein
Ubap2l	20.4903	2	389000	41	88100000	MOUSE	IPI00407835	IPI00407835|IPI00380824|IPI00622375|IPI00331523	29	17	261.85	76	16 days embryo head cDNA, RIKEN full-length enriched library, clone:C130046J04 product:NICE-4 PROTEIN homolog
Ubap2l	25.9875	2	389000	52	101000000	MOUSE	IPI00380824	IPI00407835|IPI00380824|IPI00622375|IPI00331523	30	16	255.72	76	0 day neonate thymus cDNA, RIKEN full-length enriched library, clone:A430106H05 product:similar to NICE-4 PROTEIN
Ubap2l	19.9905	2	389000	40	86800000	MOUSE	IPI00622375	IPI00407835|IPI00380824|IPI00622375|IPI00331523	28	16	249.92	76	Nice-4 protein homolog, isoform 1
Ubap2l	19.4908	2	389000	39	84500000	MOUSE	IPI00331523	IPI00407835|IPI00380824|IPI00622375|IPI00331523	31	15	231.24	76	Nice-4 protein homolog, isoform 2
Nell2	41.959	1	92200	42	109000000	MOUSE	IPI00268444	IPI00268444|IPI00224524	32	17	260.89	77	Adult male spinal cord cDNA, RIKEN full-length enriched library, clone:A330108N19 product:nel-like 2 homolog (chicken), full insert sequence
Nell2	41.959	1	92200	42	109000000	MOUSE	IPI00224524	IPI00268444|IPI00224524	34	17	260.89	77	Nel-like 2 homolog
Irs1	33001	0	0	33	98800000	MOUSE	IPI00605223	IPI00605223|IPI00119627	28	20	259.82	78	9.5 days embryo parthenogenote cDNA, RIKEN full-length enriched library, clone:B130064P13 product:insulin receptor substrate 1, full insert sequence
Irs1	29001	0	0	29	81100000	MOUSE	IPI00119627	IPI00605223|IPI00119627	26	19	242.46	78	Insulin receptor substrate 1
Adrbk1	25.4878	2	1690000	51	232000000	MOUSE	IPI00320687	IPI00320687|IPI00469231|IPI00622878|IPI00226051	36	19	259.47	79	Beta-adrenergic receptor kinase 1
Adrbk1	25.4878	2	1690000	51	232000000	MOUSE	IPI00469231	IPI00320687|IPI00469231|IPI00622878|IPI00226051	38	19	259.47	79	Adrenergic receptor kinase, beta 1
Adrbk2	9.9955	2	1690000	20	146000000	MOUSE	IPI00622878	IPI00320687|IPI00469231|IPI00622878|IPI00226051	8	5	79.63	79	Adult male medulla oblongata cDNA, RIKEN full-length enriched library, clone:6330521B11 product:adrenergic receptor kinase, beta 2, full insert sequence
Adrbk2	9.9955	2	1690000	20	146000000	MOUSE	IPI00226051	IPI00320687|IPI00469231|IPI00622878|IPI00226051	10	5	79.63	79	0 day neonate head cDNA, RIKEN full-length enriched library, clone:4833444A01 product:BETA-ADRENERGIC RECEPTOR KINASE 2 (EC 2.7.1.126) (BETA-ARK-2) (G-PROTEIN COUPLED RECEPTOR KINASE 3) homolog
Car2	4.15211	46	99800000	191	5840000000	MOUSE	IPI00121534	IPI00121534	66	15	257.45	80	Carbonic anhydrase 2
LOC640467	18.3983	10	2230000	184	1310000000	MOUSE	IPI00379202	IPI00379202|IPI00649269_reverse|IPI00648022_reverse|IPI00321774_reverse|IPI00460706_reverse	60	15	256.44	81	PREDICTED: similar to ankyrin repeat domain 46
IPI00649269_reverse	3001	0	0	3	116000000	FALSE	IPI00649269_reverse	IPI00379202|IPI00649269_reverse|IPI00648022_reverse|IPI00321774_reverse|IPI00460706_reverse	2	3	31.5	81	164 kDa protein
IPI00648022_reverse	3001	0	0	3	116000000	FALSE	IPI00648022_reverse	IPI00379202|IPI00649269_reverse|IPI00648022_reverse|IPI00321774_reverse|IPI00460706_reverse	2	3	31.5	81	163 kDa protein
IPI00321774_reverse	3001	0	0	3	116000000	FALSE	IPI00321774_reverse	IPI00379202|IPI00649269_reverse|IPI00648022_reverse|IPI00321774_reverse|IPI00460706_reverse	2	3	31.5	81	Protein kinase for splicing component
IPI00460706_reverse	3001	0	0	3	116000000	FALSE	IPI00460706_reverse	IPI00379202|IPI00649269_reverse|IPI00648022_reverse|IPI00321774_reverse|IPI00460706_reverse	2	3	31.5	81	MKIAA0904 protein
Gpi1	14.9965	4	1040000	60	209000000	MOUSE	IPI00228633	IPI00228633|IPI00351645|IPI00669556|IPI00673233|IPI00665057|IPI00463847	40	18	255.82	82	Glucose-6-phosphate isomerase
Gm1840	10.995	2	314000	22	98700000	MOUSE	IPI00351645	IPI00228633|IPI00351645|IPI00669556|IPI00673233|IPI00665057|IPI00463847	24	11	149.61	82	PREDICTED: similar to Glucose-6-phosphate isomerase (GPI) (Phosphoglucose isomerase) (PGI) (Phosphohexose isomerase) (PHI) (Neuroleukin) (NLK)
LOC636420	40.96	1	134000	41	146000000	MOUSE	IPI00669556	IPI00228633|IPI00351645|IPI00669556|IPI00673233|IPI00665057|IPI00463847	39	11	143.49	82	PREDICTED: similar to Glucose-6-phosphate isomerase (GPI) (Phosphoglucose isomerase) (PGI) (Phosphohexose isomerase) (PHI) (Neuroleukin) (NLK) isoform 1
LOC638878	7001	0	0	7	33000000	MOUSE	IPI00673233	IPI00228633|IPI00351645|IPI00669556|IPI00673233|IPI00665057|IPI00463847	40	2	34.27	82	PREDICTED: similar to Glucose-6-phosphate isomerase (GPI) (Phosphoglucose isomerase) (PGI) (Phosphohexose isomerase) (PHI) (Neuroleukin) (NLK)
LOC636420	2001	0	0	2	13600000	MOUSE	IPI00665057	IPI00228633|IPI00351645|IPI00669556|IPI00673233|IPI00665057|IPI00463847	20	2	20.72	82	PREDICTED: similar to Glucose-6-phosphate isomerase (GPI) (Phosphoglucose isomerase) (PGI) (Phosphohexose isomerase) (PHI) (Neuroleukin) (NLK) isoform 2
Gpi1	3001	0	0	3	9730000	MOUSE	IPI00463847	IPI00228633|IPI00351645|IPI00669556|IPI00673233|IPI00665057|IPI00463847	6	1	16.08	82	Glucose-6-phosphate isomerase
D430041B17Rik	32.4921	4	2460000	130	2150000000	MOUSE	IPI00225153	IPI00225153	54	17	255.44	83	13 days embryo lung cDNA, RIKEN full-length enriched library, clone:D430041B17 product:hypothetical protein, full insert sequence
Rims2	29.971	1	427000	30	41400000	MOUSE	IPI00468810	IPI00468810|IPI00111749|IPI00460714|IPI00621969|IPI00344273|IPI00228585	18	18	250.75	84	174 kDa protein
Rims2	29.971	1	427000	30	41400000	MOUSE	IPI00111749	IPI00468810|IPI00111749|IPI00460714|IPI00621969|IPI00344273|IPI00228585	18	18	250.75	84	Splice Isoform 1 of Regulating synaptic membrane exocytosis protein 2
Rims2	29.971	1	427000	30	40700000	MOUSE	IPI00460714	IPI00468810|IPI00111749|IPI00460714|IPI00621969|IPI00344273|IPI00228585	20	18	245.8	84	MKIAA0751 protein
Rims2	28.972	1	427000	29	40500000	MOUSE	IPI00621969	IPI00468810|IPI00111749|IPI00460714|IPI00621969|IPI00344273|IPI00228585	20	17	234.33	84	147 kDa protein
Rims2	28.972	1	427000	29	40500000	MOUSE	IPI00344273	IPI00468810|IPI00111749|IPI00460714|IPI00621969|IPI00344273|IPI00228585	20	17	234.33	84	Splice Isoform 3 of Regulating synaptic membrane exocytosis protein 2
Rims2	12001	0	0	12	15500000	MOUSE	IPI00228585	IPI00468810|IPI00111749|IPI00460714|IPI00621969|IPI00344273|IPI00228585	31	5	80.28	84	Splice Isoform 2 of Regulating synaptic membrane exocytosis protein 2
Hip1r	31001	0	0	31	111000000	MOUSE	IPI00622564	IPI00622564|IPI00311726	24	18	247.87	85	121 kDa protein
Hip1r	30001	0	0	30	110000000	MOUSE	IPI00311726	IPI00622564|IPI00311726	22	17	237.43	85	Huntingtin-interacting protein 1-related protein
Cherp	37.963	1	98500	38	98900000	MOUSE	IPI00229604	IPI00229604|IPI00108377|IPI00474518|IPI00132762_reverse|IPI00462140_reverse|IPI00677559_reverse	30	18	246.88	86	SR-related CTD associated factor 6
Cherp	11001	0	0	11	9860000	MOUSE	IPI00108377	IPI00229604|IPI00108377|IPI00474518|IPI00132762_reverse|IPI00462140_reverse|IPI00677559_reverse	28	3	33.3	86	16 kDa protein
Cherp	5001	0	0	5	9640000	MOUSE	IPI00474518	IPI00229604|IPI00108377|IPI00474518|IPI00132762_reverse|IPI00462140_reverse|IPI00677559_reverse	19	2	26.74	86	8 days embryo whole body cDNA, RIKEN full-length enriched library, clone:5730408I11 product:hypothetical SWAP / SURP containing protein, full insert sequence
IPI00132762_reverse	1001	0	0	1	3780000	UNREADABLE	IPI00132762_reverse	IPI00229604|IPI00108377|IPI00474518|IPI00132762_reverse|IPI00462140_reverse|IPI00677559_reverse	1	1	14.49	86	Heat shock protein 75 kDa, mitochondrial precursor
IPI00462140_reverse	1001	0	0	1	3780000	FALSE	IPI00462140_reverse	IPI00229604|IPI00108377|IPI00474518|IPI00132762_reverse|IPI00462140_reverse|IPI00677559_reverse	1	1	14.49	86	Keratin, type II cytoskeletal 1b
IPI00677559_reverse	1001	0	0	1	3780000	FALSE	IPI00677559_reverse	IPI00229604|IPI00108377|IPI00474518|IPI00132762_reverse|IPI00462140_reverse|IPI00677559_reverse	4	1	14.49	86	PREDICTED: similar to ribosomal protein S12
Acot9	38.962	1	52000	39	152000000	MOUSE	IPI00314069	IPI00314069|IPI00127260	37	17	246.39	87	Acyl coenzyme A thioester hydrolase 2, mitochondrial precursor
Acot9	24.976	1	52000	25	72300000	MOUSE	IPI00127260	IPI00314069|IPI00127260	20	10	138.48	87	Acyl-Coenzyme A thioesterase 3, mitochondrial
Ttn	28001	0	0	28	124000000	MOUSE	IPI00604969	IPI00604969	1	22	244.07	88	TiTin isoform N2-A
Phactr1	6.66572	6	1460000	40	100000000	MOUSE	IPI00480534	IPI00480534|IPI00111197|IPI00471281|IPI00480424|IPI00126979	38	17	242.82	89	PhosPhatase and actin regulator 1 isoform 1
Phactr1	6.66572	6	1460000	40	91200000	MOUSE	IPI00111197	IPI00480534|IPI00111197|IPI00471281|IPI00480424|IPI00126979	42	16	237.05	89	Phactr1 protein
Phactr1	6.16581	6	1460000	37	85900000	MOUSE	IPI00471281	IPI00480534|IPI00111197|IPI00471281|IPI00480424|IPI00126979	35	15	219.6	89	PhosPhatase and actin regulator 1 isoform 2
Phactr1	2.999	2	609000	6	9430000	MOUSE	IPI00480424	IPI00480534|IPI00111197|IPI00471281|IPI00480424|IPI00126979	16	2	35.34	89	Mammary gland RCB-0527 Jyg-MC(B) cDNA, RIKEN full-length enriched library, clone:G930025H09 product:RPEL repeat containing 1, full insert sequence
Phactr1	2.999	2	609000	6	9430000	MOUSE	IPI00126979	IPI00480534|IPI00111197|IPI00471281|IPI00480424|IPI00126979	18	2	35.34	89	Phactr1 protein
Clasp1	24.976	1	313000	25	46900000	MOUSE	IPI00674669	IPI00674669|IPI00673575|IPI00669522|IPI00659310|IPI00665357|IPI00664157|IPI00667378|IPI00671479|IPI00672466|IPI00671463|IPI00672213|IPI00676684|IPI00671530|IPI00658754|IPI00664131|IPI00666223|IPI00676600|IPI00624609|IPI00407863|IPI00663278|IPI00659976|IPI00380408|IPI00663474|IPI00663609|IPI00664392|IPI00457634|IPI00671295|IPI00671103|IPI00654284	16	18	236.67	90	PREDICTED: similar to CLIP-associating protein 1 isoform 19
Clasp1	24.976	1	313000	25	46900000	MOUSE	IPI00673575	IPI00674669|IPI00673575|IPI00669522|IPI00659310|IPI00665357|IPI00664157|IPI00667378|IPI00671479|IPI00672466|IPI00671463|IPI00672213|IPI00676684|IPI00671530|IPI00658754|IPI00664131|IPI00666223|IPI00676600|IPI00624609|IPI00407863|IPI00663278|IPI00659976|IPI00380408|IPI00663474|IPI00663609|IPI00664392|IPI00457634|IPI00671295|IPI00671103|IPI00654284	17	18	236.67	90	PREDICTED: similar to CLIP-associating protein 1 isoform 27
Clasp1	24.976	1	313000	25	46900000	MOUSE	IPI00669522	IPI00674669|IPI00673575|IPI00669522|IPI00659310|IPI00665357|IPI00664157|IPI00667378|IPI00671479|IPI00672466|IPI00671463|IPI00672213|IPI00676684|IPI00671530|IPI00658754|IPI00664131|IPI00666223|IPI00676600|IPI00624609|IPI00407863|IPI00663278|IPI00659976|IPI00380408|IPI00663474|IPI00663609|IPI00664392|IPI00457634|IPI00671295|IPI00671103|IPI00654284	16	18	236.67	90	PREDICTED: CLASP1 isoform 3
Clasp1	24.976	1	313000	25	46900000	MOUSE	IPI00659310	IPI00674669|IPI00673575|IPI00669522|IPI00659310|IPI00665357|IPI00664157|IPI00667378|IPI00671479|IPI00672466|IPI00671463|IPI00672213|IPI00676684|IPI00671530|IPI00658754|IPI00664131|IPI00666223|IPI00676600|IPI00624609|IPI00407863|IPI00663278|IPI00659976|IPI00380408|IPI00663474|IPI00663609|IPI00664392|IPI00457634|IPI00671295|IPI00671103|IPI00654284	17	18	236.67	90	PREDICTED: CLASP1 isoform 11
Clasp1	24.976	1	313000	25	46900000	MOUSE	IPI00665357	IPI00674669|IPI00673575|IPI00669522|IPI00659310|IPI00665357|IPI00664157|IPI00667378|IPI00671479|IPI00672466|IPI00671463|IPI00672213|IPI00676684|IPI00671530|IPI00658754|IPI00664131|IPI00666223|IPI00676600|IPI00624609|IPI00407863|IPI00663278|IPI00659976|IPI00380408|IPI00663474|IPI00663609|IPI00664392|IPI00457634|IPI00671295|IPI00671103|IPI00654284	17	18	236.67	90	PREDICTED: similar to CLIP-associating protein 1 isoform 26
Clasp1	24.976	1	313000	25	46900000	MOUSE	IPI00664157	IPI00674669|IPI00673575|IPI00669522|IPI00659310|IPI00665357|IPI00664157|IPI00667378|IPI00671479|IPI00672466|IPI00671463|IPI00672213|IPI00676684|IPI00671530|IPI00658754|IPI00664131|IPI00666223|IPI00676600|IPI00624609|IPI00407863|IPI00663278|IPI00659976|IPI00380408|IPI00663474|IPI00663609|IPI00664392|IPI00457634|IPI00671295|IPI00671103|IPI00654284	17	18	236.67	90	PREDICTED: CLASP1 isoform 10
Clasp1	24.976	1	313000	25	46900000	MOUSE	IPI00667378	IPI00674669|IPI00673575|IPI00669522|IPI00659310|IPI00665357|IPI00664157|IPI00667378|IPI00671479|IPI00672466|IPI00671463|IPI00672213|IPI00676684|IPI00671530|IPI00658754|IPI00664131|IPI00666223|IPI00676600|IPI00624609|IPI00407863|IPI00663278|IPI00659976|IPI00380408|IPI00663474|IPI00663609|IPI00664392|IPI00457634|IPI00671295|IPI00671103|IPI00654284	17	18	236.67	90	PREDICTED: similar to CLIP-associating protein 1 isoform 18
Clasp1	24.976	1	313000	25	46900000	MOUSE	IPI00671479	IPI00674669|IPI00673575|IPI00669522|IPI00659310|IPI00665357|IPI00664157|IPI00667378|IPI00671479|IPI00672466|IPI00671463|IPI00672213|IPI00676684|IPI00671530|IPI00658754|IPI00664131|IPI00666223|IPI00676600|IPI00624609|IPI00407863|IPI00663278|IPI00659976|IPI00380408|IPI00663474|IPI00663609|IPI00664392|IPI00457634|IPI00671295|IPI00671103|IPI00654284	17	18	236.67	90	PREDICTED: CLASP1 isoform 12
Clasp1	24.976	1	313000	25	46900000	MOUSE	IPI00672466	IPI00674669|IPI00673575|IPI00669522|IPI00659310|IPI00665357|IPI00664157|IPI00667378|IPI00671479|IPI00672466|IPI00671463|IPI00672213|IPI00676684|IPI00671530|IPI00658754|IPI00664131|IPI00666223|IPI00676600|IPI00624609|IPI00407863|IPI00663278|IPI00659976|IPI00380408|IPI00663474|IPI00663609|IPI00664392|IPI00457634|IPI00671295|IPI00671103|IPI00654284	17	18	236.67	90	PREDICTED: similar to CLIP-associating protein 1 isoform 30
Clasp1	24.976	1	313000	25	46900000	MOUSE	IPI00671463	IPI00674669|IPI00673575|IPI00669522|IPI00659310|IPI00665357|IPI00664157|IPI00667378|IPI00671479|IPI00672466|IPI00671463|IPI00672213|IPI00676684|IPI00671530|IPI00658754|IPI00664131|IPI00666223|IPI00676600|IPI00624609|IPI00407863|IPI00663278|IPI00659976|IPI00380408|IPI00663474|IPI00663609|IPI00664392|IPI00457634|IPI00671295|IPI00671103|IPI00654284	17	18	236.67	90	PREDICTED: CLASP1 isoform 15
Clasp1	23.977	1	313000	24	44900000	MOUSE	IPI00672213	IPI00674669|IPI00673575|IPI00669522|IPI00659310|IPI00665357|IPI00664157|IPI00667378|IPI00671479|IPI00672466|IPI00671463|IPI00672213|IPI00676684|IPI00671530|IPI00658754|IPI00664131|IPI00666223|IPI00676600|IPI00624609|IPI00407863|IPI00663278|IPI00659976|IPI00380408|IPI00663474|IPI00663609|IPI00664392|IPI00457634|IPI00671295|IPI00671103|IPI00654284	15	17	225.4	90	PREDICTED: CLASP1 isoform 1
Clasp1	23.977	1	313000	24	44900000	MOUSE	IPI00676684	IPI00674669|IPI00673575|IPI00669522|IPI00659310|IPI00665357|IPI00664157|IPI00667378|IPI00671479|IPI00672466|IPI00671463|IPI00672213|IPI00676684|IPI00671530|IPI00658754|IPI00664131|IPI00666223|IPI00676600|IPI00624609|IPI00407863|IPI00663278|IPI00659976|IPI00380408|IPI00663474|IPI00663609|IPI00664392|IPI00457634|IPI00671295|IPI00671103|IPI00654284	16	17	225.4	90	PREDICTED: similar to CLIP-associating protein 1 isoform 28
Clasp1	23.977	1	313000	24	44900000	MOUSE	IPI00671530	IPI00674669|IPI00673575|IPI00669522|IPI00659310|IPI00665357|IPI00664157|IPI00667378|IPI00671479|IPI00672466|IPI00671463|IPI00672213|IPI00676684|IPI00671530|IPI00658754|IPI00664131|IPI00666223|IPI00676600|IPI00624609|IPI00407863|IPI00663278|IPI00659976|IPI00380408|IPI00663474|IPI00663609|IPI00664392|IPI00457634|IPI00671295|IPI00671103|IPI00654284	16	17	225.4	90	PREDICTED: CLASP1 isoform 13
Clasp1	23.977	1	313000	24	44900000	MOUSE	IPI00658754	IPI00674669|IPI00673575|IPI00669522|IPI00659310|IPI00665357|IPI00664157|IPI00667378|IPI00671479|IPI00672466|IPI00671463|IPI00672213|IPI00676684|IPI00671530|IPI00658754|IPI00664131|IPI00666223|IPI00676600|IPI00624609|IPI00407863|IPI00663278|IPI00659976|IPI00380408|IPI00663474|IPI00663609|IPI00664392|IPI00457634|IPI00671295|IPI00671103|IPI00654284	16	17	225.4	90	PREDICTED: similar to CLIP-associating protein 1 isoform 29
Clasp1	23.977	1	313000	24	44900000	MOUSE	IPI00664131	IPI00674669|IPI00673575|IPI00669522|IPI00659310|IPI00665357|IPI00664157|IPI00667378|IPI00671479|IPI00672466|IPI00671463|IPI00672213|IPI00676684|IPI00671530|IPI00658754|IPI00664131|IPI00666223|IPI00676600|IPI00624609|IPI00407863|IPI00663278|IPI00659976|IPI00380408|IPI00663474|IPI00663609|IPI00664392|IPI00457634|IPI00671295|IPI00671103|IPI00654284	16	17	225.4	90	PREDICTED: CLASP1 isoform 14
Clasp1	10.99	1	313000	11	21600000	MOUSE	IPI00666223	IPI00674669|IPI00673575|IPI00669522|IPI00659310|IPI00665357|IPI00664157|IPI00667378|IPI00671479|IPI00672466|IPI00671463|IPI00672213|IPI00676684|IPI00671530|IPI00658754|IPI00664131|IPI00666223|IPI00676600|IPI00624609|IPI00407863|IPI00663278|IPI00659976|IPI00380408|IPI00663474|IPI00663609|IPI00664392|IPI00457634|IPI00671295|IPI00671103|IPI00654284	16	11	133.5	90	PREDICTED: similar to CLIP-associating protein 1 isoform 24
Clasp1	10.99	1	313000	11	21600000	MOUSE	IPI00676600	IPI00674669|IPI00673575|IPI00669522|IPI00659310|IPI00665357|IPI00664157|IPI00667378|IPI00671479|IPI00672466|IPI00671463|IPI00672213|IPI00676684|IPI00671530|IPI00658754|IPI00664131|IPI00666223|IPI00676600|IPI00624609|IPI00407863|IPI00663278|IPI00659976|IPI00380408|IPI00663474|IPI00663609|IPI00664392|IPI00457634|IPI00671295|IPI00671103|IPI00654284	16	11	133.5	90	PREDICTED: CLASP1 isoform 8
Clasp2	11001	0	0	11	19300000	MOUSE	IPI00624609	IPI00674669|IPI00673575|IPI00669522|IPI00659310|IPI00665357|IPI00664157|IPI00667378|IPI00671479|IPI00672466|IPI00671463|IPI00672213|IPI00676684|IPI00671530|IPI00658754|IPI00664131|IPI00666223|IPI00676600|IPI00624609|IPI00407863|IPI00663278|IPI00659976|IPI00380408|IPI00663474|IPI00663609|IPI00664392|IPI00457634|IPI00671295|IPI00671103|IPI00654284	12	8	111.2	90	141 kDa protein
Clasp2	11001	0	0	11	19300000	MOUSE	IPI00407863	IPI00674669|IPI00673575|IPI00669522|IPI00659310|IPI00665357|IPI00664157|IPI00667378|IPI00671479|IPI00672466|IPI00671463|IPI00672213|IPI00676684|IPI00671530|IPI00658754|IPI00664131|IPI00666223|IPI00676600|IPI00624609|IPI00407863|IPI00663278|IPI00659976|IPI00380408|IPI00663474|IPI00663609|IPI00664392|IPI00457634|IPI00671295|IPI00671103|IPI00654284	12	8	111.2	90	Splice Isoform 1 of CLIP-associating protein 2
Clasp1	8.99201	1	313000	9	19100000	MOUSE	IPI00663278	IPI00674669|IPI00673575|IPI00669522|IPI00659310|IPI00665357|IPI00664157|IPI00667378|IPI00671479|IPI00672466|IPI00671463|IPI00672213|IPI00676684|IPI00671530|IPI00658754|IPI00664131|IPI00666223|IPI00676600|IPI00624609|IPI00407863|IPI00663278|IPI00659976|IPI00380408|IPI00663474|IPI00663609|IPI00664392|IPI00457634|IPI00671295|IPI00671103|IPI00654284	15	9	104.5	90	PREDICTED: similar to CLIP-associating protein 1 isoform 22
Clasp1	8.99201	1	313000	9	19100000	MOUSE	IPI00659976	IPI00674669|IPI00673575|IPI00669522|IPI00659310|IPI00665357|IPI00664157|IPI00667378|IPI00671479|IPI00672466|IPI00671463|IPI00672213|IPI00676684|IPI00671530|IPI00658754|IPI00664131|IPI00666223|IPI00676600|IPI00624609|IPI00407863|IPI00663278|IPI00659976|IPI00380408|IPI00663474|IPI00663609|IPI00664392|IPI00457634|IPI00671295|IPI00671103|IPI00654284	15	9	104.5	90	PREDICTED: CLASP1 isoform 6
Clasp1	14001	0	0	14	25300000	MOUSE	IPI00380408	IPI00674669|IPI00673575|IPI00669522|IPI00659310|IPI00665357|IPI00664157|IPI00667378|IPI00671479|IPI00672466|IPI00671463|IPI00672213|IPI00676684|IPI00671530|IPI00658754|IPI00664131|IPI00666223|IPI00676600|IPI00624609|IPI00407863|IPI00663278|IPI00659976|IPI00380408|IPI00663474|IPI00663609|IPI00664392|IPI00457634|IPI00671295|IPI00671103|IPI00654284	18	7	103.17	90	PREDICTED: CLASP1 isoform 2
Clasp1	9.99101	1	313000	10	21600000	MOUSE	IPI00663474	IPI00674669|IPI00673575|IPI00669522|IPI00659310|IPI00665357|IPI00664157|IPI00667378|IPI00671479|IPI00672466|IPI00671463|IPI00672213|IPI00676684|IPI00671530|IPI00658754|IPI00664131|IPI00666223|IPI00676600|IPI00624609|IPI00407863|IPI00663278|IPI00659976|IPI00380408|IPI00663474|IPI00663609|IPI00664392|IPI00457634|IPI00671295|IPI00671103|IPI00654284	20	8	101.12	90	PREDICTED: similar to CLIP-associating protein 1 isoform 25
Clasp1	6.99401	1	313000	7	16700000	MOUSE	IPI00663609	IPI00674669|IPI00673575|IPI00669522|IPI00659310|IPI00665357|IPI00664157|IPI00667378|IPI00671479|IPI00672466|IPI00671463|IPI00672213|IPI00676684|IPI00671530|IPI00658754|IPI00664131|IPI00666223|IPI00676600|IPI00624609|IPI00407863|IPI00663278|IPI00659976|IPI00380408|IPI00663474|IPI00663609|IPI00664392|IPI00457634|IPI00671295|IPI00671103|IPI00654284	19	7	80.54	90	PREDICTED: similar to CLIP-associating protein 1 isoform 21
Clasp1	6.99401	1	313000	7	16700000	MOUSE	IPI00664392	IPI00674669|IPI00673575|IPI00669522|IPI00659310|IPI00665357|IPI00664157|IPI00667378|IPI00671479|IPI00672466|IPI00671463|IPI00672213|IPI00676684|IPI00671530|IPI00658754|IPI00664131|IPI00666223|IPI00676600|IPI00624609|IPI00407863|IPI00663278|IPI00659976|IPI00380408|IPI00663474|IPI00663609|IPI00664392|IPI00457634|IPI00671295|IPI00671103|IPI00654284	19	7	80.54	90	PREDICTED: CLASP1 isoform 5
Clasp1	5.995	1	313000	6	12500000	MOUSE	IPI00457634	IPI00674669|IPI00673575|IPI00669522|IPI00659310|IPI00665357|IPI00664157|IPI00667378|IPI00671479|IPI00672466|IPI00671463|IPI00672213|IPI00676684|IPI00671530|IPI00658754|IPI00664131|IPI00666223|IPI00676600|IPI00624609|IPI00407863|IPI00663278|IPI00659976|IPI00380408|IPI00663474|IPI00663609|IPI00664392|IPI00457634|IPI00671295|IPI00671103|IPI00654284	21	6	71.18	90	9.5 days embryo parthenogenote cDNA, RIKEN full-length enriched library, clone:B130045P17 product:CLIP-associating protein CLASP1, full insert sequence
Clasp1	5.995	1	313000	6	12500000	MOUSE	IPI00671295	IPI00674669|IPI00673575|IPI00669522|IPI00659310|IPI00665357|IPI00664157|IPI00667378|IPI00671479|IPI00672466|IPI00671463|IPI00672213|IPI00676684|IPI00671530|IPI00658754|IPI00664131|IPI00666223|IPI00676600|IPI00624609|IPI00407863|IPI00663278|IPI00659976|IPI00380408|IPI00663474|IPI00663609|IPI00664392|IPI00457634|IPI00671295|IPI00671103|IPI00654284	21	6	71.18	90	PREDICTED: CLASP1 isoform 7
Clasp1	4001	0	0	4	9050000	MOUSE	IPI00671103	IPI00674669|IPI00673575|IPI00669522|IPI00659310|IPI00665357|IPI00664157|IPI00667378|IPI00671479|IPI00672466|IPI00671463|IPI00672213|IPI00676684|IPI00671530|IPI00658754|IPI00664131|IPI00666223|IPI00676600|IPI00624609|IPI00407863|IPI00663278|IPI00659976|IPI00380408|IPI00663474|IPI00663609|IPI00664392|IPI00457634|IPI00671295|IPI00671103|IPI00654284	21	2	29.94	90	PREDICTED: CLASP1 isoform 9
Clasp2	3001	0	0	3	6490000	MOUSE	IPI00654284	IPI00674669|IPI00673575|IPI00669522|IPI00659310|IPI00665357|IPI00664157|IPI00667378|IPI00671479|IPI00672466|IPI00671463|IPI00672213|IPI00676684|IPI00671530|IPI00658754|IPI00664131|IPI00666223|IPI00676600|IPI00624609|IPI00407863|IPI00663278|IPI00659976|IPI00380408|IPI00663474|IPI00663609|IPI00664392|IPI00457634|IPI00671295|IPI00671103|IPI00654284	3	1	19.43	90	Splice Isoform 2 of CLIP-associating protein 2
Cpeb4	38001	0	0	38	92900000	MOUSE	IPI00454005	IPI00454005|IPI00620866|IPI00229624|IPI00187243|IPI00652297	33	15	234.19	91	Cytoplasmic polyadenylation element binding protein 4
Cpeb4	36001	0	0	36	86600000	MOUSE	IPI00620866	IPI00454005|IPI00620866|IPI00229624|IPI00187243|IPI00652297	32	14	214.24	91	MKIAA1673 protein
Cpeb3	19001	0	0	19	35700000	MOUSE	IPI00229624	IPI00454005|IPI00620866|IPI00229624|IPI00187243|IPI00652297	6	3	49.76	91	CDNA, RIKEN full-length enriched library, clone:M5C1001J07 product:cytoplasmic polyadenylation element binding protein 3, full insert sequence
Cpeb2	19001	0	0	19	35700000	MOUSE	IPI00187243	IPI00454005|IPI00620866|IPI00229624|IPI00187243|IPI00652297	9	3	49.76	91	CPEB2
Cpeb3	17001	0	0	17	20600000	MOUSE	IPI00652297	IPI00454005|IPI00620866|IPI00229624|IPI00187243|IPI00652297	5	2	29.9	91	Adult male testis cDNA, RIKEN full-length enriched library, clone:4933430J08 product:cytoplasmic polyadenylation element binding protein 3, full insert sequence
Csnk2a1	6.6243	8	27600000	53	288000000	MOUSE	IPI00408176	IPI00408176|IPI00120162|IPI00279454|IPI00676593|IPI00674314|IPI00677941|IPI00624333|IPI00118795|IPI00274750|IPI00354925	51	15	234.12	92	Casein kinase II alpha subunit
Csnk2a1	6.24934	8	27600000	50	270000000	MOUSE	IPI00120162	IPI00408176|IPI00120162|IPI00279454|IPI00676593|IPI00674314|IPI00677941|IPI00624333|IPI00118795|IPI00274750|IPI00354925	47	14	220.72	92	Casein kinase II, alpha chain
Csnk2a1	4.24959	8	27600000	34	157000000	MOUSE	IPI00279454	IPI00408176|IPI00120162|IPI00279454|IPI00676593|IPI00674314|IPI00677941|IPI00624333|IPI00118795|IPI00274750|IPI00354925	49	9	141.7	92	13 days embryo male testis cDNA, RIKEN full-length enriched library, clone:6030461M12 product:casein kinase II, alpha 1 polypeptide, full insert sequence
LOC628717	10.995	2	470000	22	134000000	MOUSE	IPI00676593	IPI00408176|IPI00120162|IPI00279454|IPI00676593|IPI00674314|IPI00677941|IPI00624333|IPI00118795|IPI00274750|IPI00354925	16	4	68.87	92	40 kDa protein
LOC634614	10001	0	0	10	57500000	MOUSE	IPI00674314	IPI00408176|IPI00120162|IPI00279454|IPI00676593|IPI00674314|IPI00677941|IPI00624333|IPI00118795|IPI00274750|IPI00354925	22	3	47.41	92	PREDICTED: similar to casein kinase II, alpha 1 polypeptide
LOC634625	9.9955	2	470000	20	104000000	MOUSE	IPI00677941	IPI00408176|IPI00120162|IPI00279454|IPI00676593|IPI00674314|IPI00677941|IPI00624333|IPI00118795|IPI00274750|IPI00354925	5	2	36.71	92	PREDICTED: similar to casein kinase II, alpha 1 polypeptide
LOC628717	9.9955	2	470000	20	104000000	MOUSE	IPI00624333	IPI00408176|IPI00120162|IPI00279454|IPI00676593|IPI00674314|IPI00677941|IPI00624333|IPI00118795|IPI00274750|IPI00354925	13	2	36.71	92	PREDICTED: similar to casein kinase II, alpha 1 polypeptide
Csnk2a2	3001	0	0	3	5230000	MOUSE	IPI00118795	IPI00408176|IPI00120162|IPI00279454|IPI00676593|IPI00674314|IPI00677941|IPI00624333|IPI00118795|IPI00274750|IPI00354925	11	3	30.83	92	Casein kinase II, alpha' chain
Csnk2a2	2001	0	0	2	3650000	MOUSE	IPI00274750	IPI00408176|IPI00120162|IPI00279454|IPI00676593|IPI00674314|IPI00677941|IPI00624333|IPI00118795|IPI00274750|IPI00354925	26	2	20.91	92	0 day neonate skin cDNA, RIKEN full-length enriched library, clone:4632434B16 product:casein kinase II, alpha 2, polypeptide, full insert sequence.
LOC245355	1001	0	0	1	26100000	MOUSE	IPI00354925	IPI00408176|IPI00120162|IPI00279454|IPI00676593|IPI00674314|IPI00677941|IPI00624333|IPI00118795|IPI00274750|IPI00354925	9	1	16.02	92	PREDICTED: similar to casein kinase II, alpha 1 polypeptide
Chd2	20001	0	0	20	45100000	MOUSE	IPI00661316	IPI00661316|IPI00675937|IPI00658812|IPI00671618|IPI00658766|IPI00664179|IPI00673918|IPI00469688|IPI00663081|IPI00107999|IPI00667680|IPI00345676|IPI00407590|IPI00626578|IPI00553554|IPI00379108|IPI00356640	14	16	230.66	93	PREDICTED: chromodomain helicase DNA binding protein 2 isoform 3
2810013C04Rik	20001	0	0	20	45100000	MOUSE	IPI00675937	IPI00661316|IPI00675937|IPI00658812|IPI00671618|IPI00658766|IPI00664179|IPI00673918|IPI00469688|IPI00663081|IPI00107999|IPI00667680|IPI00345676|IPI00407590|IPI00626578|IPI00553554|IPI00379108|IPI00356640	14	16	230.66	93	PREDICTED: similar to Chromodomain-helicase-DNA-binding protein 2 (CHD-2) isoform 1
Chd2	20001	0	0	20	45100000	MOUSE	IPI00658812	IPI00661316|IPI00675937|IPI00658812|IPI00671618|IPI00658766|IPI00664179|IPI00673918|IPI00469688|IPI00663081|IPI00107999|IPI00667680|IPI00345676|IPI00407590|IPI00626578|IPI00553554|IPI00379108|IPI00356640	14	16	230.66	93	PREDICTED: chromodomain helicase DNA binding protein 2 isoform 1
Chd2	20001	0	0	20	45100000	MOUSE	IPI00671618	IPI00661316|IPI00675937|IPI00658812|IPI00671618|IPI00658766|IPI00664179|IPI00673918|IPI00469688|IPI00663081|IPI00107999|IPI00667680|IPI00345676|IPI00407590|IPI00626578|IPI00553554|IPI00379108|IPI00356640	15	16	230.66	93	PREDICTED: chromodomain helicase DNA binding protein 2 isoform 6
2810013C04Rik	19001	0	0	19	42400000	MOUSE	IPI00658766	IPI00661316|IPI00675937|IPI00658812|IPI00671618|IPI00658766|IPI00664179|IPI00673918|IPI00469688|IPI00663081|IPI00107999|IPI00667680|IPI00345676|IPI00407590|IPI00626578|IPI00553554|IPI00379108|IPI00356640	13	15	216.37	93	PREDICTED: similar to Chromodomain-helicase-DNA-binding protein 2 (CHD-2) isoform 3
2810013C04Rik	19001	0	0	19	42400000	MOUSE	IPI00664179	IPI00661316|IPI00675937|IPI00658812|IPI00671618|IPI00658766|IPI00664179|IPI00673918|IPI00469688|IPI00663081|IPI00107999|IPI00667680|IPI00345676|IPI00407590|IPI00626578|IPI00553554|IPI00379108|IPI00356640	13	15	216.37	93	PREDICTED: similar to Chromodomain-helicase-DNA-binding protein 2 (CHD-2) isoform 7
2810013C04Rik	19001	0	0	19	42400000	MOUSE	IPI00673918	IPI00661316|IPI00675937|IPI00658812|IPI00671618|IPI00658766|IPI00664179|IPI00673918|IPI00469688|IPI00663081|IPI00107999|IPI00667680|IPI00345676|IPI00407590|IPI00626578|IPI00553554|IPI00379108|IPI00356640	13	15	216.37	93	PREDICTED: similar to Chromodomain-helicase-DNA-binding protein 2 (CHD-2) isoform 6
Chd2	11001	0	0	11	32100000	MOUSE	IPI00469688	IPI00661316|IPI00675937|IPI00658812|IPI00671618|IPI00658766|IPI00664179|IPI00673918|IPI00469688|IPI00663081|IPI00107999|IPI00667680|IPI00345676|IPI00407590|IPI00626578|IPI00553554|IPI00379108|IPI00356640	11	9	129.62	93	119 kDa protein
2810013C04Rik	10001	0	0	10	29700000	MOUSE	IPI00663081	IPI00661316|IPI00675937|IPI00658812|IPI00671618|IPI00658766|IPI00664179|IPI00673918|IPI00469688|IPI00663081|IPI00107999|IPI00667680|IPI00345676|IPI00407590|IPI00626578|IPI00553554|IPI00379108|IPI00356640	9	8	107.73	93	PREDICTED: chromodomain helicase DNA binding protein 2 isoform 5
Chd1	5001	0	0	5	8340000	MOUSE	IPI00107999	IPI00661316|IPI00675937|IPI00658812|IPI00671618|IPI00658766|IPI00664179|IPI00673918|IPI00469688|IPI00663081|IPI00107999|IPI00667680|IPI00345676|IPI00407590|IPI00626578|IPI00553554|IPI00379108|IPI00356640	3	5	63.19	93	Chromodomain-helicase-DNA-binding protein 1
Chd2	4001	0	0	4	6110000	MOUSE	IPI00667680	IPI00661316|IPI00675937|IPI00658812|IPI00671618|IPI00658766|IPI00664179|IPI00673918|IPI00469688|IPI00663081|IPI00107999|IPI00667680|IPI00345676|IPI00407590|IPI00626578|IPI00553554|IPI00379108|IPI00356640	13	3	54.67	93	PREDICTED: chromodomain helicase DNA binding protein 2 isoform 2
Chd7	5001	0	0	5	12100000	MOUSE	IPI00345676	IPI00661316|IPI00675937|IPI00658812|IPI00671618|IPI00658766|IPI00664179|IPI00673918|IPI00469688|IPI00663081|IPI00107999|IPI00667680|IPI00345676|IPI00407590|IPI00626578|IPI00553554|IPI00379108|IPI00356640	2	5	54.62	93	PREDICTED: similar to chromodomain helicase DNA binding protein 7 isoform 2
Chd8	4001	0	0	4	7070000	MOUSE	IPI00407590	IPI00661316|IPI00675937|IPI00658812|IPI00671618|IPI00658766|IPI00664179|IPI00673918|IPI00469688|IPI00663081|IPI00107999|IPI00667680|IPI00345676|IPI00407590|IPI00626578|IPI00553554|IPI00379108|IPI00356640	4	4	52.38	93	PREDICTED: helicase with SNF2 domain 1
LOC633563	4001	0	0	4	7070000	MOUSE	IPI00626578	IPI00661316|IPI00675937|IPI00658812|IPI00671618|IPI00658766|IPI00664179|IPI00673918|IPI00469688|IPI00663081|IPI00107999|IPI00667680|IPI00345676|IPI00407590|IPI00626578|IPI00553554|IPI00379108|IPI00356640	4	4	52.38	93	PREDICTED: similar to chromodomain helicase DNA binding protein 8
IPI00553554	2001	0	0	2	3580000	MOUSE	IPI00553554	IPI00661316|IPI00675937|IPI00658812|IPI00671618|IPI00658766|IPI00664179|IPI00673918|IPI00469688|IPI00663081|IPI00107999|IPI00667680|IPI00345676|IPI00407590|IPI00626578|IPI00553554|IPI00379108|IPI00356640	4	2	23.94	93	84 kDa protein
2810013C04Rik	1001	0	0	1	1550000	MOUSE	IPI00379108	IPI00661316|IPI00675937|IPI00658812|IPI00671618|IPI00658766|IPI00664179|IPI00673918|IPI00469688|IPI00663081|IPI00107999|IPI00667680|IPI00345676|IPI00407590|IPI00626578|IPI00553554|IPI00379108|IPI00356640	7	1	17.84	93	Adult male pituitary gland cDNA, RIKEN full-length enriched library, clone:5330412A05 product:hypothetical Serine-rich region profile containing protein, full insert sequence.
Chd8	1001	0	0	1	1190000	MOUSE	IPI00356640	IPI00661316|IPI00675937|IPI00658812|IPI00671618|IPI00658766|IPI00664179|IPI00673918|IPI00469688|IPI00663081|IPI00107999|IPI00667680|IPI00345676|IPI00407590|IPI00626578|IPI00553554|IPI00379108|IPI00356640	5	1	14.51	93	Duplin
Hbb-b1	5.99993	70	80300000	420	5160000000	MOUSE	IPI00553333	IPI00553333|IPI00316491|IPI00663327|IPI00621417|IPI00675845|IPI00126208|IPI00676738|IPI00664561|IPI00672054|IPI00317050|IPI00555131	84	14	230.35	94	Hemoglobin beta-1 subunit
Hbb-b2	9.31967	25	24200000	233	2630000000	MOUSE	IPI00316491	IPI00553333|IPI00316491|IPI00663327|IPI00621417|IPI00675845|IPI00126208|IPI00676738|IPI00664561|IPI00672054|IPI00317050|IPI00555131	84	14	223.12	94	Hemoglobin beta-2 subunit
Hbb	6.2878	66	80100000	415	5040000000	MOUSE	IPI00663327	IPI00553333|IPI00316491|IPI00663327|IPI00621417|IPI00675845|IPI00126208|IPI00676738|IPI00664561|IPI00672054|IPI00317050|IPI00555131	78	13	216.9	94	PREDICTED: similar to Hemoglobin beta-1 subunit (Hemoglobin beta-1 chain) (Beta-1-globin) (Hemoglobin beta-major chain) isoform 1
Hbb-b1	11.2217	18	23200000	202	2380000000	MOUSE	IPI00621417	IPI00553333|IPI00316491|IPI00663327|IPI00621417|IPI00675845|IPI00126208|IPI00676738|IPI00664561|IPI00672054|IPI00317050|IPI00555131	70	12	190.25	94	Hbb-b1 protein
Hbb	6.39054	64	78800000	409	5010000000	MOUSE	IPI00675845	IPI00553333|IPI00316491|IPI00663327|IPI00621417|IPI00675845|IPI00126208|IPI00676738|IPI00664561|IPI00672054|IPI00317050|IPI00555131	67	10	165.48	94	PREDICTED: similar to Hemoglobin beta-1 subunit (Hemoglobin beta-1 chain) (Beta-1-globin) (Hemoglobin beta-major chain) isoform 2
Hbb-b1	5.88517	61	76500000	359	4070000000	MOUSE	IPI00126208	IPI00553333|IPI00316491|IPI00663327|IPI00621417|IPI00675845|IPI00126208|IPI00676738|IPI00664561|IPI00672054|IPI00317050|IPI00555131	54	8	136.86	94	11 days embryo whole body cDNA, RIKEN full-length enriched library, clone:2700082N11 product:hemoglobin, beta adult major chain, full insert sequence
Hbb	2.85688	7	4790000	20	500000000	MOUSE	IPI00676738	IPI00553333|IPI00316491|IPI00663327|IPI00621417|IPI00675845|IPI00126208|IPI00676738|IPI00664561|IPI00672054|IPI00317050|IPI00555131	70	8	130.59	94	PREDICTED: similar to Hemoglobin beta-1 subunit (Hemoglobin beta-1 chain) (Beta-1-globin) (Hemoglobin beta-major chain) isoform 4
Hbb-b1	11.4987	8	13800000	92	2550000000	MOUSE	IPI00664561	IPI00553333|IPI00316491|IPI00663327|IPI00621417|IPI00675845|IPI00126208|IPI00676738|IPI00664561|IPI00672054|IPI00317050|IPI00555131	61	4	62.81	94	Beta-globin
Hbb	4.49825	2	1340000	9	146000000	MOUSE	IPI00672054	IPI00553333|IPI00316491|IPI00663327|IPI00621417|IPI00675845|IPI00126208|IPI00676738|IPI00664561|IPI00672054|IPI00317050|IPI00555131	53	4	61.54	94	PREDICTED: similar to Hemoglobin beta-1 subunit (Hemoglobin beta-1 chain) (Beta-1-globin) (Hemoglobin beta-major chain) isoform 3
4930560E09Rik	3001	0	0	3	7840000	MOUSE	IPI00317050	IPI00553333|IPI00316491|IPI00663327|IPI00621417|IPI00675845|IPI00126208|IPI00676738|IPI00664561|IPI00672054|IPI00317050|IPI00555131	9	3	29.74	94	PREDICTED: hypothetical protein LOC67737
Hbb-y	10.2477	4	11400000	41	1620000000	MOUSE	IPI00555131	IPI00553333|IPI00316491|IPI00663327|IPI00621417|IPI00675845|IPI00126208|IPI00676738|IPI00664561|IPI00672054|IPI00317050|IPI00555131	10	2	23.68	94	Hemoglobin epsilon-Y2 subunit
Mgll	13.9974	5	1470000	70	359000000	MOUSE	IPI00132874	IPI00132874|IPI00652848|IPI00112675	54	15	229.01	95	B16 F10Y cells cDNA, RIKEN full-length enriched library, clone:G370063I01 product:monoglyceride lipase, full insert sequence
Mgll	8.66411	3	848000	26	218000000	MOUSE	IPI00652848	IPI00132874|IPI00652848|IPI00112675	55	11	159.81	95	B16 F10Y cells cDNA, RIKEN full-length enriched library, clone:G370129O19 product:monoglyceride lipase, full insert sequence
Mgll	2.999	2	674000	6	85000000	MOUSE	IPI00112675	IPI00132874|IPI00652848|IPI00112675	49	4	54.99	95	Splice Isoform 2 of Monoglyceride lipase
Wdr7	24001	0	0	24	57500000	MOUSE	IPI00653237	IPI00653237|IPI00120637|IPI00380997|IPI00671565	17	16	225.62	96	NOD-derived CD11c +ve dendritic cells cDNA, RIKEN full-length enriched library, clone:F630035B14 product:WD repeat domain 7, full insert sequence
Wdr7	23001	0	0	23	52100000	MOUSE	IPI00120637	IPI00653237|IPI00120637|IPI00380997|IPI00671565	16	15	205.13	96	Splice Isoform 1 of WD-repeat protein 7
Wdr7	23001	0	0	23	52100000	MOUSE	IPI00380997	IPI00653237|IPI00120637|IPI00380997|IPI00671565	16	15	205.13	96	Splice Isoform 2 of WD-repeat protein 7
Wdr7	4001	0	0	4	5680000	MOUSE	IPI00671565	IPI00653237|IPI00120637|IPI00380997|IPI00671565	4	2	29.2	96	0 day neonate kidney cDNA, RIKEN full-length enriched library, clone:D630037A10 product:hypothetical G-protein beta WD-40 repeats containing protein, full insert sequence
Pde4b	2.99975	8	2210000	24	64600000	MOUSE	IPI00647997	IPI00647997|IPI00276327|IPI00649715|IPI00344583|IPI00515366|IPI00649832|IPI00649464|IPI00130881|IPI00228051|IPI00466648|IPI00458190|IPI00316902|IPI00648813|IPI00653838|IPI00465959|IPI00649977|IPI00403457|IPI00653801|IPI00111678|IPI00473894	29	17	224.41	97	83 kDa protein
Pde4b	2.99975	8	2210000	24	64600000	MOUSE	IPI00276327	IPI00647997|IPI00276327|IPI00649715|IPI00344583|IPI00515366|IPI00649832|IPI00649464|IPI00130881|IPI00228051|IPI00466648|IPI00458190|IPI00316902|IPI00648813|IPI00653838|IPI00465959|IPI00649977|IPI00403457|IPI00653801|IPI00111678|IPI00473894	30	17	224.41	97	Phosphodiesterase 4B
Pde4b	2.99975	8	2210000	24	64600000	MOUSE	IPI00649715	IPI00647997|IPI00276327|IPI00649715|IPI00344583|IPI00515366|IPI00649832|IPI00649464|IPI00130881|IPI00228051|IPI00466648|IPI00458190|IPI00316902|IPI00648813|IPI00653838|IPI00465959|IPI00649977|IPI00403457|IPI00653801|IPI00111678|IPI00473894	33	17	224.41	97	75 kDa protein
Pde4d	29001	0	0	29	95500000	MOUSE	IPI00344583	IPI00647997|IPI00276327|IPI00649715|IPI00344583|IPI00515366|IPI00649832|IPI00649464|IPI00130881|IPI00228051|IPI00466648|IPI00458190|IPI00316902|IPI00648813|IPI00653838|IPI00465959|IPI00649977|IPI00403457|IPI00653801|IPI00111678|IPI00473894	26	14	203	97	Splice Isoform 1 of cAMP-specific 3',5'-cyclic phosphodiesterase 4D
Pde4d	27001	0	0	27	84600000	MOUSE	IPI00515366	IPI00647997|IPI00276327|IPI00649715|IPI00344583|IPI00515366|IPI00649832|IPI00649464|IPI00130881|IPI00228051|IPI00466648|IPI00458190|IPI00316902|IPI00648813|IPI00653838|IPI00465959|IPI00649977|IPI00403457|IPI00653801|IPI00111678|IPI00473894	25	13	191.83	97	Splice Isoform 2 of cAMP-specific 3',5'-cyclic phosphodiesterase 4D
Pde4b	2.37483	8	2210000	19	50700000	MOUSE	IPI00649832	IPI00647997|IPI00276327|IPI00649715|IPI00344583|IPI00515366|IPI00649832|IPI00649464|IPI00130881|IPI00228051|IPI00466648|IPI00458190|IPI00316902|IPI00648813|IPI00653838|IPI00465959|IPI00649977|IPI00403457|IPI00653801|IPI00111678|IPI00473894	28	13	172.91	97	Pde4b protein
Pde4b	2.24984	8	2210000	18	49900000	MOUSE	IPI00649464	IPI00647997|IPI00276327|IPI00649715|IPI00344583|IPI00515366|IPI00649832|IPI00649464|IPI00130881|IPI00228051|IPI00466648|IPI00458190|IPI00316902|IPI00648813|IPI00653838|IPI00465959|IPI00649977|IPI00403457|IPI00653801|IPI00111678|IPI00473894	30	12	157.59	97	Pde4b protein
Pde4a	15001	0	0	15	39300000	MOUSE	IPI00130881	IPI00647997|IPI00276327|IPI00649715|IPI00344583|IPI00515366|IPI00649832|IPI00649464|IPI00130881|IPI00228051|IPI00466648|IPI00458190|IPI00316902|IPI00648813|IPI00653838|IPI00465959|IPI00649977|IPI00403457|IPI00653801|IPI00111678|IPI00473894	11	7	102.87	97	Splice Isoform 1 of cAMP-dependent 3',5'-cyclic phosphodiesterase 4A
Pde4a	15001	0	0	15	39300000	MOUSE	IPI00228051	IPI00647997|IPI00276327|IPI00649715|IPI00344583|IPI00515366|IPI00649832|IPI00649464|IPI00130881|IPI00228051|IPI00466648|IPI00458190|IPI00316902|IPI00648813|IPI00653838|IPI00465959|IPI00649977|IPI00403457|IPI00653801|IPI00111678|IPI00473894	12	7	102.87	97	Splice Isoform 3 of cAMP-dependent 3',5'-cyclic phosphodiesterase 4A
Pde4d	16001	0	0	16	52000000	MOUSE	IPI00466648	IPI00647997|IPI00276327|IPI00649715|IPI00344583|IPI00515366|IPI00649832|IPI00649464|IPI00130881|IPI00228051|IPI00466648|IPI00458190|IPI00316902|IPI00648813|IPI00653838|IPI00465959|IPI00649977|IPI00403457|IPI00653801|IPI00111678|IPI00473894	16	7	99.4	97	Splice Isoform 3 of cAMP-specific 3',5'-cyclic phosphodiesterase 4D
Pde4d	11001	0	0	11	32600000	MOUSE	IPI00458190	IPI00647997|IPI00276327|IPI00649715|IPI00344583|IPI00515366|IPI00649832|IPI00649464|IPI00130881|IPI00228051|IPI00466648|IPI00458190|IPI00316902|IPI00648813|IPI00653838|IPI00465959|IPI00649977|IPI00403457|IPI00653801|IPI00111678|IPI00473894	35	6	92.43	97	Cyclic AMP specific phosphodiesterase PDE4D5A
Pde4a	14001	0	0	14	34500000	MOUSE	IPI00316902	IPI00647997|IPI00276327|IPI00649715|IPI00344583|IPI00515366|IPI00649832|IPI00649464|IPI00130881|IPI00228051|IPI00466648|IPI00458190|IPI00316902|IPI00648813|IPI00653838|IPI00465959|IPI00649977|IPI00403457|IPI00653801|IPI00111678|IPI00473894	15	6	91.85	97	Splice Isoform 2 of cAMP-dependent 3',5'-cyclic phosphodiesterase 4A
Pde4b	12001	0	0	12	36500000	MOUSE	IPI00648813	IPI00647997|IPI00276327|IPI00649715|IPI00344583|IPI00515366|IPI00649832|IPI00649464|IPI00130881|IPI00228051|IPI00466648|IPI00458190|IPI00316902|IPI00648813|IPI00653838|IPI00465959|IPI00649977|IPI00403457|IPI00653801|IPI00111678|IPI00473894	21	7	87.24	97	9 days embryo whole body cDNA, RIKEN full-length enriched library, clone:D030072C22 product:phosphodiesterase 4B, cAMP specific, full insert sequence
Pde4b	0.750031	8	2210000	6	13400000	MOUSE	IPI00653838	IPI00647997|IPI00276327|IPI00649715|IPI00344583|IPI00515366|IPI00649832|IPI00649464|IPI00130881|IPI00228051|IPI00466648|IPI00458190|IPI00316902|IPI00648813|IPI00653838|IPI00465959|IPI00649977|IPI00403457|IPI00653801|IPI00111678|IPI00473894	50	5	70.35	97	Adult male vesicular gland cDNA, RIKEN full-length enriched library, clone:G630075A05 product:phosphodiesterase 4B, cAMP specific, full insert sequence.
Pde4b	5001	0	0	5	13900000	MOUSE	IPI00465959	IPI00647997|IPI00276327|IPI00649715|IPI00344583|IPI00515366|IPI00649832|IPI00649464|IPI00130881|IPI00228051|IPI00466648|IPI00458190|IPI00316902|IPI00648813|IPI00653838|IPI00465959|IPI00649977|IPI00403457|IPI00653801|IPI00111678|IPI00473894	26	4	51.5	97	Pde4b protein
Pde4b	4001	0	0	4	12200000	MOUSE	IPI00649977	IPI00647997|IPI00276327|IPI00649715|IPI00344583|IPI00515366|IPI00649832|IPI00649464|IPI00130881|IPI00228051|IPI00466648|IPI00458190|IPI00316902|IPI00648813|IPI00653838|IPI00465959|IPI00649977|IPI00403457|IPI00653801|IPI00111678|IPI00473894	22	3	38.42	97	23 kDa protein
Pde4a	6001	0	0	6	24700000	MOUSE	IPI00403457	IPI00647997|IPI00276327|IPI00649715|IPI00344583|IPI00515366|IPI00649832|IPI00649464|IPI00130881|IPI00228051|IPI00466648|IPI00458190|IPI00316902|IPI00648813|IPI00653838|IPI00465959|IPI00649977|IPI00403457|IPI00653801|IPI00111678|IPI00473894	6	2	29.52	97	Pde4a protein
Pde4c	2001	0	0	2	6350000	MOUSE	IPI00653801	IPI00647997|IPI00276327|IPI00649715|IPI00344583|IPI00515366|IPI00649832|IPI00649464|IPI00130881|IPI00228051|IPI00466648|IPI00458190|IPI00316902|IPI00648813|IPI00653838|IPI00465959|IPI00649977|IPI00403457|IPI00653801|IPI00111678|IPI00473894	2	2	20.4	97	Splice Isoform 1 of cAMP-specific 3',5'-cyclic phosphodiesterase 4C
Pde4c	2001	0	0	2	6350000	MOUSE	IPI00111678	IPI00647997|IPI00276327|IPI00649715|IPI00344583|IPI00515366|IPI00649832|IPI00649464|IPI00130881|IPI00228051|IPI00466648|IPI00458190|IPI00316902|IPI00648813|IPI00653838|IPI00465959|IPI00649977|IPI00403457|IPI00653801|IPI00111678|IPI00473894	2	2	20.4	97	Splice Isoform 2 of cAMP-specific 3',5'-cyclic phosphodiesterase 4C
Pde4b	1001	0	0	1	868000	MOUSE	IPI00473894	IPI00647997|IPI00276327|IPI00649715|IPI00344583|IPI00515366|IPI00649832|IPI00649464|IPI00130881|IPI00228051|IPI00466648|IPI00458190|IPI00316902|IPI00648813|IPI00653838|IPI00465959|IPI00649977|IPI00403457|IPI00653801|IPI00111678|IPI00473894	7	1	15.32	97	Activated spleen cDNA, RIKEN full-length enriched library, clone:F830005J09 product:phosphodiesterase 4B, cAMP specific, full insert sequence
Stim1	37001	0	0	37	87800000	MOUSE	IPI00108041	IPI00108041|IPI00331631	30	16	218.61	98	Stromal interaction molecule 1 precursor
Stim1	37001	0	0	37	87800000	MOUSE	IPI00331631	IPI00108041|IPI00331631	30	16	218.61	98	Stromal interaction molecule 1
Cask	13.4938	2	631000	27	106000000	MOUSE	IPI00119517	IPI00119517|IPI00227910	25	16	217.22	99	Splice Isoform CASK-B of Peripheral plasma membrane protein CASK
Cask	11.9945	2	631000	24	89500000	MOUSE	IPI00227910	IPI00119517|IPI00227910	34	14	190.98	99	Splice Isoform CASK-A of Peripheral plasma membrane protein CASK
2410044A07Rik	38.962	1	2970000	39	117000000	MOUSE	IPI00227171	IPI00227171|IPI00670757|IPI00459324|IPI00473757|IPI00109156	32	16	216.94	100	Adult male hypothalamus cDNA, RIKEN full-length enriched library, clone:A230079N09 product:hypothetical Cysteinyl-tRNA synthetase containing protein, full insert sequence
2410044A07Rik	28.972	1	2970000	29	76400000	MOUSE	IPI00670757	IPI00227171|IPI00670757|IPI00459324|IPI00473757|IPI00109156	31	12	155.11	100	PREDICTED: hypothetical protein LOC71941 isoform 4
2410044A07Rik	15001	0	0	15	48500000	MOUSE	IPI00459324	IPI00227171|IPI00670757|IPI00459324|IPI00473757|IPI00109156	22	8	104.23	100	2 days pregnant adult female ovary cDNA, RIKEN full-length enriched library, clone:E330031I04 product:hypothetical Cysteinyl-tRNA synthetase containing protein, full insert sequence
2410044A07Rik	15001	0	0	15	48500000	MOUSE	IPI00473757	IPI00227171|IPI00670757|IPI00459324|IPI00473757|IPI00109156	31	8	104.23	100	13 days embryo stomach cDNA, RIKEN full-length enriched library, clone:D530030H10 product:hypothetical Cysteinyl-tRNA synthetase containing protein, full insert sequence
2410044A07Rik	2001	0	0	2	14200000	MOUSE	IPI00109156	IPI00227171|IPI00670757|IPI00459324|IPI00473757|IPI00109156	20	2	22.45	100	ES cells cDNA, RIKEN full-length enriched library, clone:2410044A07 product:EXTRACELLULAR PROTEINASE INHIBITOR homolog
D10Jhu81e	1.88458	26	12000000	49	1510000000	MOUSE	IPI00133284	IPI00133284	67	13	215.65	101	ES1 protein homolog, mitochondrial precursor
Pam	63001	0	0	63	289000000	MOUSE	IPI00323974	IPI00323974|IPI00651793	22	15	215.22	102	Peptidyl-glycine alpha-amidating monooxygenase precursor
Pam	7001	0	0	7	56600000	MOUSE	IPI00651793	IPI00323974|IPI00651793	5	3	35.72	102	0 day neonate head cDNA, RIKEN full-length enriched library, clone:4833403H23 product:peptidylglycine alpha-amidating monooxygenase, full insert sequence.
Ndufa9	10.4976	4	3710000	42	278000000	MOUSE	IPI00120212	IPI00120212|IPI00626912	50	15	211.48	103	NADH-ubiquinone oxidoreductase 39 kDa subunit, mitochondrial precursor
Ndufa9	12.3296	3	3210000	37	259000000	MOUSE	IPI00626912	IPI00120212|IPI00626912	44	13	176.4	103	43 kDa protein
Ckb	16.5692	7	3270000	116	445000000	MOUSE	IPI00136703	IPI00136703|IPI00622336|IPI00677217|IPI00667422|IPI00667552	55	13	209.97	104	Creatine kinase B-type
Ckb	13.2469	4	2290000	53	264000000	MOUSE	IPI00622336	IPI00136703|IPI00622336|IPI00677217|IPI00667422|IPI00667552	45	11	169.15	104	45 kDa protein
LOC619722	18.9955	4	1970000	76	233000000	MOUSE	IPI00677217	IPI00136703|IPI00622336|IPI00677217|IPI00667422|IPI00667552	23	7	102.16	104	PREDICTED: similar to creatine kinase, brain
LOC619722	18.9955	4	1970000	76	233000000	MOUSE	IPI00667422	IPI00136703|IPI00622336|IPI00677217|IPI00667422|IPI00667552	24	7	102.16	104	PREDICTED: similar to creatine kinase, brain
LOC637995	5001	0	0	5	41800000	MOUSE	IPI00667552	IPI00136703|IPI00622336|IPI00677217|IPI00667422|IPI00667552	9	1	18.82	104	PREDICTED: similar to creatine kinase, brain
Pfkm	7.66445	3	597000	23	98200000	MOUSE	IPI00331541	IPI00331541|IPI00124444|IPI00626321|IPI00387312|IPI00554862|IPI00661241	23	15	209.35	105	6-phosphofructokinase, muscle type
Pfkp	2001	0	0	2	2560000	MOUSE	IPI00124444	IPI00331541|IPI00124444|IPI00626321|IPI00387312|IPI00554862|IPI00661241	2	2	23	105	Splice Isoform 1 of 6-phosphofructokinase type C
Pfkp	2001	0	0	2	2560000	MOUSE	IPI00626321	IPI00331541|IPI00124444|IPI00626321|IPI00387312|IPI00554862|IPI00661241	2	2	23	105	10 days neonate cerebellum cDNA, RIKEN full-length enriched library, clone:B930046O19 product:phosphofructokinase, platelet, full insert sequence.
Pfkl	1001	0	0	1	1180000	MOUSE	IPI00387312	IPI00331541|IPI00124444|IPI00626321|IPI00387312|IPI00554862|IPI00661241	1	1	13.97	105	Phosphofructokinase, liver, B-type
Pfkl	1001	0	0	1	1180000	MOUSE	IPI00554862	IPI00331541|IPI00124444|IPI00626321|IPI00387312|IPI00554862|IPI00661241	1	1	13.97	105	6-phosphofructokinase, liver type
Pfkp	1001	0	0	1	1180000	MOUSE	IPI00661241	IPI00331541|IPI00124444|IPI00626321|IPI00387312|IPI00554862|IPI00661241	1	1	13.97	105	Splice Isoform 2 of 6-phosphofructokinase type C
Hba-a1	3.70308	64	295000000	237	18200000000	MOUSE	IPI00110658	IPI00110658|IPI00469114|IPI00678356	85	11	208.4	106	13 days embryo liver cDNA, RIKEN full-length enriched library, clone:2510040B16 product:hemoglobin, beta adult major chain, full insert sequence
Hba-a1	3.81476	54	214000000	206	14300000000	MOUSE	IPI00469114	IPI00110658|IPI00469114|IPI00678356	71	8	136.55	106	Hemoglobin alpha subunit
IPI00678356	1.33332	24	10700000	32	985000000	MOUSE	IPI00678356	IPI00110658|IPI00469114|IPI00678356	10	1	22.66	106	PREDICTED: similar to Hemoglobin alpha-1/2 subunit (Hemoglobin alpha-1/2 chain) (Alpha-1/2-globin) isoform 4
LOC434822	22001	0	0	22	64200000	MOUSE	IPI00463033	IPI00463033	24	16	206.83	107	PREDICTED: similar to NHS-like 1
Ncor2	23001	0	0	23	34500000	MOUSE	IPI00123871	IPI00123871|IPI00626563|IPI00624754|IPI00222492	12	15	206.76	108	Splice Isoform Alpha of Nuclear receptor corepressor 2
Ncor2	23001	0	0	23	34500000	MOUSE	IPI00626563	IPI00123871|IPI00626563|IPI00624754|IPI00222492	12	15	206.76	108	Adult inner ear cDNA, RIKEN full-length enriched library, clone:F930039L02 product:nuclear receptor co-repressor 2, full insert sequence
Ncor2	23001	0	0	23	34500000	MOUSE	IPI00624754	IPI00123871|IPI00626563|IPI00624754|IPI00222492	12	15	206.76	108	269 kDa protein
Ncor2	18001	0	0	18	29400000	MOUSE	IPI00222492	IPI00123871|IPI00626563|IPI00624754|IPI00222492	10	12	164.11	108	Splice Isoform Beta of Nuclear receptor corepressor 2
Atp2b2	28001	0	0	28	52900000	MOUSE	IPI00127713	IPI00127713|IPI00556827|IPI00625908|IPI00463671|IPI00378453|IPI00265299|IPI00621162|IPI00624596	20	15	202.63	109	Plasma membrane calcium-transporting ATPase 2
Atp2b1	14001	0	0	14	40200000	MOUSE	IPI00556827	IPI00127713|IPI00556827|IPI00625908|IPI00463671|IPI00378453|IPI00265299|IPI00621162|IPI00624596	10	9	107.63	109	Plasma membrane calcium ATPase 1
Atp2b2	14001	0	0	14	27800000	MOUSE	IPI00625908	IPI00127713|IPI00556827|IPI00625908|IPI00463671|IPI00378453|IPI00265299|IPI00621162|IPI00624596	18	7	94.96	109	70 kDa protein
Atp2b2	16001	0	0	16	27700000	MOUSE	IPI00463671	IPI00127713|IPI00556827|IPI00625908|IPI00463671|IPI00378453|IPI00265299|IPI00621162|IPI00624596	18	7	93.35	109	Atp2b2 protein
Atp2b4	10001	0	0	10	20500000	MOUSE	IPI00378453	IPI00127713|IPI00556827|IPI00625908|IPI00463671|IPI00378453|IPI00265299|IPI00621162|IPI00624596	7	6	81.43	109	Plasma membrane Ca++ transporting ATPase 4 splice variant b
Atp2b3	7001	0	0	7	17200000	MOUSE	IPI00265299	IPI00127713|IPI00556827|IPI00625908|IPI00463671|IPI00378453|IPI00265299|IPI00621162|IPI00624596	7	6	79.31	109	Plasma membrane calcium ATPase 3
Atp2b3	7001	0	0	7	17200000	MOUSE	IPI00621162	IPI00127713|IPI00556827|IPI00625908|IPI00463671|IPI00378453|IPI00265299|IPI00621162|IPI00624596	7	6	79.31	109	Adult male olfactory brain cDNA, RIKEN full-length enriched library, clone:6430519O13 product:PLASMA MEMBRANE CALCIUM-TRANSPORTING ATPASE 3 (EC 3.6.3.8) (PMCA3) (PLASMA MEMBRANE CALCIUM PUMP ISOFORM 3) (PLASMA MEMBRANE CALCIUM ATPASE ISOFORM 3) homolog
IPI00624596	3001	0	0	3	7610000	MOUSE	IPI00624596	IPI00127713|IPI00556827|IPI00625908|IPI00463671|IPI00378453|IPI00265299|IPI00621162|IPI00624596	5	1	15.38	109	33 kDa protein
Sf3a2	50.95	1	155000	51	213000000	MOUSE	IPI00380281	IPI00380281|IPI00622475	32	13	196.01	110	Sf3a2 protein
Sf3a2	47001	0	0	47	164000000	MOUSE	IPI00622475	IPI00380281|IPI00622475	31	12	179.02	110	50 kDa protein
Smarcc2	5.49888	4	1760000	22	50900000	MOUSE	IPI00459742	IPI00459742|IPI00651846|IPI00381019|IPI00125662|IPI00515361	17	13	195.34	111	Splice Isoform 1 of SWI/SNF-related matrix-associated actin-dependent regulator of chromatin subfamily C member 2
Smarcc2	5.49888	4	1760000	22	50900000	MOUSE	IPI00651846	IPI00459742|IPI00651846|IPI00381019|IPI00125662|IPI00515361	18	13	195.34	111	16 days embryo heart cDNA, RIKEN full-length enriched library, clone:I920080J03 product:Hypothetical protein (SWI/SNF related, matrix associated, actin dependent regulator of chromatin, subfamily c, member 2) homolog
Smarcc2	5.49888	4	1760000	22	50900000	MOUSE	IPI00381019	IPI00459742|IPI00651846|IPI00381019|IPI00125662|IPI00515361	19	13	195.34	111	Splice Isoform 2 of SWI/SNF-related matrix-associated actin-dependent regulator of chromatin subfamily C member 2
Smarcc1	3001	0	0	3	9930000	MOUSE	IPI00125662	IPI00459742|IPI00651846|IPI00381019|IPI00125662|IPI00515361	2	3	37.41	111	Splice Isoform 1 of SWI/SNF related matrix-associated actin-dependent regulator of chromatin subfamily C member 1
Smarcc1	3001	0	0	3	9930000	MOUSE	IPI00515361	IPI00459742|IPI00651846|IPI00381019|IPI00125662|IPI00515361	3	3	37.41	111	Splice Isoform 2 of SWI/SNF related matrix-associated actin-dependent regulator of chromatin subfamily C member 1
Tnks	21001	0	0	21	60700000	MOUSE	IPI00420879	IPI00420879|IPI00678689|IPI00357255|IPI00676034|IPI00675960|IPI00665061	13	15	195.06	112	Tnks protein
Tnks2	4001	0	0	4	6910000	MOUSE	IPI00678689	IPI00420879|IPI00678689|IPI00357255|IPI00676034|IPI00675960|IPI00665061	2	3	38.59	112	PREDICTED: similar to tankyrase, TRF1-interacting ankyrin-related ADP-ribose polymerase 2 isoform 8
Tnks2	4001	0	0	4	6910000	MOUSE	IPI00357255	IPI00420879|IPI00678689|IPI00357255|IPI00676034|IPI00675960|IPI00665061	2	3	38.59	112	PREDICTED: tankyrase, TRF1-interacting ankyrin-related ADP-ribose polymerase 2 isoform 1
Tnks2	4001	0	0	4	6910000	MOUSE	IPI00676034	IPI00420879|IPI00678689|IPI00357255|IPI00676034|IPI00675960|IPI00665061	2	3	38.59	112	PREDICTED: tankyrase, TRF1-interacting ankyrin-related ADP-ribose polymerase 2 isoform 7
Tnks2	4001	0	0	4	6910000	MOUSE	IPI00675960	IPI00420879|IPI00678689|IPI00357255|IPI00676034|IPI00675960|IPI00665061	2	3	38.59	112	PREDICTED: tankyrase, TRF1-interacting ankyrin-related ADP-ribose polymerase 2 isoform 6
Tnks2	4001	0	0	4	6910000	MOUSE	IPI00665061	IPI00420879|IPI00678689|IPI00357255|IPI00676034|IPI00675960|IPI00665061	3	3	38.59	112	PREDICTED: tankyrase, TRF1-interacting ankyrin-related ADP-ribose polymerase 2 isoform 5
Actg1	34001	0	0	34	127000000	MOUSE	IPI00110851	IPI00110851|IPI00652436|IPI00110850|IPI00473320|IPI00136929|IPI00605204|IPI00648420|IPI00668525|IPI00655068|IPI00654242|IPI00110827|IPI00653007|IPI00114593|IPI00117043|IPI00480406|IPI00404804|IPI00648161|IPI00266875|IPI00221528|IPI00670459|IPI00625646|IPI00605347|IPI00676619|IPI00606848|IPI00663280|IPI00605779|IPI00655182|IPI00659005|IPI00229224|IPI00462970|IPI00655102	55	13	191.75	113	Actin, cytoplasmic 2
Actg1	34001	0	0	34	127000000	MOUSE	IPI00652436	IPI00110851|IPI00652436|IPI00110850|IPI00473320|IPI00136929|IPI00605204|IPI00648420|IPI00668525|IPI00655068|IPI00654242|IPI00110827|IPI00653007|IPI00114593|IPI00117043|IPI00480406|IPI00404804|IPI00648161|IPI00266875|IPI00221528|IPI00670459|IPI00625646|IPI00605347|IPI00676619|IPI00606848|IPI00663280|IPI00605779|IPI00655182|IPI00659005|IPI00229224|IPI00462970|IPI00655102	55	13	191.75	113	In vitro fertilized eggs cDNA, RIKEN full-length enriched library, clone:7420442C15 product:actin, gamma, cytoplasmic, full insert sequence
Actb	34001	0	0	34	127000000	MOUSE	IPI00110850	IPI00110851|IPI00652436|IPI00110850|IPI00473320|IPI00136929|IPI00605204|IPI00648420|IPI00668525|IPI00655068|IPI00654242|IPI00110827|IPI00653007|IPI00114593|IPI00117043|IPI00480406|IPI00404804|IPI00648161|IPI00266875|IPI00221528|IPI00670459|IPI00625646|IPI00605347|IPI00676619|IPI00606848|IPI00663280|IPI00605779|IPI00655182|IPI00659005|IPI00229224|IPI00462970|IPI00655102	55	13	191.75	113	Actin, cytoplasmic 1
Actb	33001	0	0	33	127000000	MOUSE	IPI00473320	IPI00110851|IPI00652436|IPI00110850|IPI00473320|IPI00136929|IPI00605204|IPI00648420|IPI00668525|IPI00655068|IPI00654242|IPI00110827|IPI00653007|IPI00114593|IPI00117043|IPI00480406|IPI00404804|IPI00648161|IPI00266875|IPI00221528|IPI00670459|IPI00625646|IPI00605347|IPI00676619|IPI00606848|IPI00663280|IPI00605779|IPI00655182|IPI00659005|IPI00229224|IPI00462970|IPI00655102	54	12	178.29	113	Bone marrow macrophage cDNA, RIKEN full-length enriched library, clone:I830072C08 product:actin, beta, cytoplasmic, full insert sequence
Actg1	29001	0	0	29	103000000	MOUSE	IPI00136929	IPI00110851|IPI00652436|IPI00110850|IPI00473320|IPI00136929|IPI00605204|IPI00648420|IPI00668525|IPI00655068|IPI00654242|IPI00110827|IPI00653007|IPI00114593|IPI00117043|IPI00480406|IPI00404804|IPI00648161|IPI00266875|IPI00221528|IPI00670459|IPI00625646|IPI00605347|IPI00676619|IPI00606848|IPI00663280|IPI00605779|IPI00655182|IPI00659005|IPI00229224|IPI00462970|IPI00655102	43	9	140.55	113	Gamma actin-like protein
LOC545167	27001	0	0	27	89300000	MOUSE	IPI00605204	IPI00110851|IPI00652436|IPI00110850|IPI00473320|IPI00136929|IPI00605204|IPI00648420|IPI00668525|IPI00655068|IPI00654242|IPI00110827|IPI00653007|IPI00114593|IPI00117043|IPI00480406|IPI00404804|IPI00648161|IPI00266875|IPI00221528|IPI00670459|IPI00625646|IPI00605347|IPI00676619|IPI00606848|IPI00663280|IPI00605779|IPI00655182|IPI00659005|IPI00229224|IPI00462970|IPI00655102	42	8	129	113	PREDICTED: similar to cytoplasmic beta-actin isoform 1
Actg1	27001	0	0	27	97900000	MOUSE	IPI00648420	IPI00110851|IPI00652436|IPI00110850|IPI00473320|IPI00136929|IPI00605204|IPI00648420|IPI00668525|IPI00655068|IPI00654242|IPI00110827|IPI00653007|IPI00114593|IPI00117043|IPI00480406|IPI00404804|IPI00648161|IPI00266875|IPI00221528|IPI00670459|IPI00625646|IPI00605347|IPI00676619|IPI00606848|IPI00663280|IPI00605779|IPI00655182|IPI00659005|IPI00229224|IPI00462970|IPI00655102	45	8	117.05	113	33 kDa protein
LOC631942	26001	0	0	26	80800000	MOUSE	IPI00668525	IPI00110851|IPI00652436|IPI00110850|IPI00473320|IPI00136929|IPI00605204|IPI00648420|IPI00668525|IPI00655068|IPI00654242|IPI00110827|IPI00653007|IPI00114593|IPI00117043|IPI00480406|IPI00404804|IPI00648161|IPI00266875|IPI00221528|IPI00670459|IPI00625646|IPI00605347|IPI00676619|IPI00606848|IPI00663280|IPI00605779|IPI00655182|IPI00659005|IPI00229224|IPI00462970|IPI00655102	52	7	106.14	113	PREDICTED: similar to cytoplasmic beta-actin isoform 1
Actb	25001	0	0	25	68900000	MOUSE	IPI00655068	IPI00110851|IPI00652436|IPI00110850|IPI00473320|IPI00136929|IPI00605204|IPI00648420|IPI00668525|IPI00655068|IPI00654242|IPI00110827|IPI00653007|IPI00114593|IPI00117043|IPI00480406|IPI00404804|IPI00648161|IPI00266875|IPI00221528|IPI00670459|IPI00625646|IPI00605347|IPI00676619|IPI00606848|IPI00663280|IPI00605779|IPI00655182|IPI00659005|IPI00229224|IPI00462970|IPI00655102	69	6	92.32	113	Beta-actin FE-3
Actc1	20001	0	0	20	70200000	MOUSE	IPI00654242	IPI00110851|IPI00652436|IPI00110850|IPI00473320|IPI00136929|IPI00605204|IPI00648420|IPI00668525|IPI00655068|IPI00654242|IPI00110827|IPI00653007|IPI00114593|IPI00117043|IPI00480406|IPI00404804|IPI00648161|IPI00266875|IPI00221528|IPI00670459|IPI00625646|IPI00605347|IPI00676619|IPI00606848|IPI00663280|IPI00605779|IPI00655182|IPI00659005|IPI00229224|IPI00462970|IPI00655102	17	6	90.1	113	17 days embryo heart cDNA, RIKEN full-length enriched library, clone:I920072D16 product:actin, alpha, cardiac, full insert sequence
Acta1	20001	0	0	20	70200000	MOUSE	IPI00110827	IPI00110851|IPI00652436|IPI00110850|IPI00473320|IPI00136929|IPI00605204|IPI00648420|IPI00668525|IPI00655068|IPI00654242|IPI00110827|IPI00653007|IPI00114593|IPI00117043|IPI00480406|IPI00404804|IPI00648161|IPI00266875|IPI00221528|IPI00670459|IPI00625646|IPI00605347|IPI00676619|IPI00606848|IPI00663280|IPI00605779|IPI00655182|IPI00659005|IPI00229224|IPI00462970|IPI00655102	17	6	90.1	113	Actin, alpha skeletal muscle
Actc1	20001	0	0	20	70200000	MOUSE	IPI00653007	IPI00110851|IPI00652436|IPI00110850|IPI00473320|IPI00136929|IPI00605204|IPI00648420|IPI00668525|IPI00655068|IPI00654242|IPI00110827|IPI00653007|IPI00114593|IPI00117043|IPI00480406|IPI00404804|IPI00648161|IPI00266875|IPI00221528|IPI00670459|IPI00625646|IPI00605347|IPI00676619|IPI00606848|IPI00663280|IPI00605779|IPI00655182|IPI00659005|IPI00229224|IPI00462970|IPI00655102	17	6	90.1	113	17 days embryo heart cDNA, RIKEN full-length enriched library, clone:I920058J24 product:actin, alpha, cardiac, full insert sequence
Actc1	20001	0	0	20	70200000	MOUSE	IPI00114593	IPI00110851|IPI00652436|IPI00110850|IPI00473320|IPI00136929|IPI00605204|IPI00648420|IPI00668525|IPI00655068|IPI00654242|IPI00110827|IPI00653007|IPI00114593|IPI00117043|IPI00480406|IPI00404804|IPI00648161|IPI00266875|IPI00221528|IPI00670459|IPI00625646|IPI00605347|IPI00676619|IPI00606848|IPI00663280|IPI00605779|IPI00655182|IPI00659005|IPI00229224|IPI00462970|IPI00655102	17	6	90.1	113	Actin, alpha cardiac
Acta2	20001	0	0	20	70200000	MOUSE	IPI00117043	IPI00110851|IPI00652436|IPI00110850|IPI00473320|IPI00136929|IPI00605204|IPI00648420|IPI00668525|IPI00655068|IPI00654242|IPI00110827|IPI00653007|IPI00114593|IPI00117043|IPI00480406|IPI00404804|IPI00648161|IPI00266875|IPI00221528|IPI00670459|IPI00625646|IPI00605347|IPI00676619|IPI00606848|IPI00663280|IPI00605779|IPI00655182|IPI00659005|IPI00229224|IPI00462970|IPI00655102	17	6	90.1	113	Actin, aortic smooth muscle
Actc1	20001	0	0	20	70200000	MOUSE	IPI00480406	IPI00110851|IPI00652436|IPI00110850|IPI00473320|IPI00136929|IPI00605204|IPI00648420|IPI00668525|IPI00655068|IPI00654242|IPI00110827|IPI00653007|IPI00114593|IPI00117043|IPI00480406|IPI00404804|IPI00648161|IPI00266875|IPI00221528|IPI00670459|IPI00625646|IPI00605347|IPI00676619|IPI00606848|IPI00663280|IPI00605779|IPI00655182|IPI00659005|IPI00229224|IPI00462970|IPI00655102	17	6	90.1	113	14, 17 days embryo head cDNA, RIKEN full-length enriched library, clone:3200002L22 product:actin, alpha, cardiac, full insert sequence
Actg2	20001	0	0	20	70200000	MOUSE	IPI00404804	IPI00110851|IPI00652436|IPI00110850|IPI00473320|IPI00136929|IPI00605204|IPI00648420|IPI00668525|IPI00655068|IPI00654242|IPI00110827|IPI00653007|IPI00114593|IPI00117043|IPI00480406|IPI00404804|IPI00648161|IPI00266875|IPI00221528|IPI00670459|IPI00625646|IPI00605347|IPI00676619|IPI00606848|IPI00663280|IPI00605779|IPI00655182|IPI00659005|IPI00229224|IPI00462970|IPI00655102	17	6	90.1	113	Actin, gamma-enteric smooth muscle
Actg1	10001	0	0	10	41200000	MOUSE	IPI00648161	IPI00110851|IPI00652436|IPI00110850|IPI00473320|IPI00136929|IPI00605204|IPI00648420|IPI00668525|IPI00655068|IPI00654242|IPI00110827|IPI00653007|IPI00114593|IPI00117043|IPI00480406|IPI00404804|IPI00648161|IPI00266875|IPI00221528|IPI00670459|IPI00625646|IPI00605347|IPI00676619|IPI00606848|IPI00663280|IPI00605779|IPI00655182|IPI00659005|IPI00229224|IPI00462970|IPI00655102	39	5	70.39	113	17 kDa protein
[truncated: 2,339 more rows]

## Sheet: All Peptide
number	parent_charge	score	deltaRank1Rank2Score	percent_scored_peak_intensity	deltaApexRetentionTimeSec	totalIntensity	numMergedScans	sequence	modifications	parent_m_over_z	matched_parent_mass	delta_parent_mass	delta_parent_mass_ppm	species	accession_number	entry_name
[truncated: 26,840 more rows]
[truncated: 1 more columns]
